# Supplementary material for: Agerinia marandati sp. nov., a new early Eocene primate from the Iberian Peninsula, sheds new light on the evolution of the genus Agerinia
Source: PeerJ. 2017 Apr 27;5:e3239. doi: 10.7717/peerj.3239 (PMC5410143; doi:10.7717/peerj.3239)
Supplement: Data S1 [file peerj-05-3239-s001.txt]

#NEXUS

BEGIN TAXA;
	TITLE Taxa;
	DIMENSIONS NTAX=112;
	TAXLABELS
		Tupaia_glis Absarokius_sp. Abuqatrania_basiodontos Adapis_parisiensis Aegyptopithecus_zeuxis Afradapis_longicristatus Aframonius_dieides Afrotarsius_spp. Agerinia_marandati Agerinia_roselli Agerinia_smithorum Algeripithecus_minutus Allenopithecus_nigroviridis Alouatta_seniculus Altanius_orlovi Amphipithecus_mogaungensis Anchomomys_frontanyensis Anchomomys_gaillardi Anchomomys_milleri Aotus_trivirgatus Apidium_moustafai Apidium_phiomense Arapahovius_gazini Arctocebus_calabarensis Arsinoea_kallimos Asiadapis_cambayensis Azibius_trerki Bahinia_pondaungensis Biretia_fayumensis Biretia_megalopsis Branisella_boliviana Caenopithecus_lemuroides Cantius_abditus Cantius_ralstoni Carpolestes_simpsoni Catopithecus_browni Cheirogaleus_major Darwinius_masillae Djebelemur_martinezi Dolichocebus_gaimanensis Donrussellia_gallica Donrussellia_provincialis Dyseolemur_pacificus Eosimias_centennicus Europolemur_dunaifi Europolemur_klatti Galagoides_demidoff Galago_moholi Hemiacodon_gracilis Hoanghonius_stehlini Karanisia_clarki Komba_spp. Lemur_catta Lepilemur_mustelinus Leptadapis_magnus Leptadapis_priscus Leptadapis_ruetimeyeri Loris_tardigradus Loveina_zephryi Macrotarsius_montanus Mahgarita_stevensi Marcgodinotius_indicus Mazateronodon_endemicus Microadapis_sciureus Microcebus_murinus Microchoerus_erinaceus Myanmarpithecus_yarshensis Nannopithex_abderhaldeni Nannopithex_raabi Necrolemur_spp. Nievesia_sossisensis Nycticeboides_simpsoni Nycticebus_coucang Oligopithecus_rogeri Oligopithecus_savagei Omomys_sp. Otolemur_crassicaudatus Pan_troglodytes Parapithecus_fraasi Parapithecus_grangeri Periconodon_huerzeleri Perodicticus_potto Phenacopithecus_xueshii Plesiadapis_tricuspidens Plesiolestes_problematicus Plesiopithecus_teras Pondaungia_cotteri Pronycticebus_gaudryi Propithecus_spp. Propliopithecus_chirobates Proteopithecus_sylviae Protoadapis_curvicuspidens Pseudoloris_parvulus Purgatorius_unio Qatrania_wingi Rencunius_zhoui Saharagalago_misrensis Saimiri_sciureus Serapia_eocaena Shoshonius_cooperi Siamopithecus_eocaenus 'Steinius_spp.' Taqah_propliopithecid Tarsius_bancanus Tarsius_sirindhornae Teilhardina_americana Teilhardina_asiatica Teilhardina_belgica Tetonius_sp. Varecia_variegata Wadilemur_elegans Washakius_insignis 
	;

END;


BEGIN CHARACTERS;
	TITLE  'Supplemental_Data_S1';
	DIMENSIONS  NCHAR=391;
	FORMAT DATATYPE = STANDARD GAP = - MISSING = ? SYMBOLS = "  0 1 2 3 4 5 6 7 8 9";
	CHARSTATELABELS 
		1 'lower incisor number (modified from Ross et al. 1998 character i1)' /  three_incisors_in_each_quadrant two_incisors_in_each_quadrant one_incisor_in_each_quadrant no_incisors_present, 2 'lower incisor occlusal arrangement (Ross et al. 1998 character i2)' /  'arcuate battery in occlusal view ("U"-shaped arcade)' 'incisor cusp tips staggered ("V"-shaped arcade)', 3 'toothcomb (modified from Ross et al. 1998 character i13)' /  lower_canine_is_not_incorporated_into_a_toothcomb lower_canine_is_incorporated_into_a_toothcomb, 4 'lower i1-2 area relative to lower m1 area (ratio of i1 + i2 area / m1 area) (Ross et al. 1998 character i5)' /  'small (=<0.69)' 'intermediate (=>0.70, =<1.07)' 'large (>1.07)', 5 'i1:i2 proportions (Ross et al. 1998 character i6)' /  'i1:i2 area ratio <0.65' '0/2' 'i1:i2 area ratio =>0.65, <0.82' '2/4' 'i1:i2 area ratio =>0.83, <1.00' '4/6' 'i1:i2 area ratio =>1.01,<1.25' '6/8' 'i1:i2 area ratio =>1.25', 6 'i2 cross-sectional shape (ratio of mesiodistal length to buccolingual breadth) (Ross et al. 1998 character i8)' /  'ratio =>0.64' 'ratio =<0.64', 7 'lower incisor crown height (Ross et al. 1998 character i9)' /  'low-crowned' '0/2' 'moderately high-crowned' '2/4' 'high-crowned', 8 'lower incisor root orientation (Ross et al. 1998 character i11)' /  erect_or_vertical '0/2' slightly_procumbent '2/4' very_procumbent, 9 'incisor crown orientation (Ross et al. 1998 character i12)' /  erect_or_vertical '0/2' procumbent '2/4' very_procumbent_, 10 'first lower incisor crown shape (Ross et al. 1998 character i14)' /  spatulate pointed_or_lanceolate, 11 'i2 heel development (Ross et al. 1998, character i15)' /  heel_absent heel_present, 12 'lower first incisor lingual cingulum (Ross et al. 1998 character i17)' /  absent_to_weak '0/2' strong_but_incomplete '2/4' strong_and_complete, 13 'i1 to m1 area (Ross et al. 1998 character i19)' /  'i1 area << m1 area' '0/2' 'i1 area < or = m1 area' '2/4' 'i1 > m1', 14 'female canine maximum cross-sectional area relative to first lower molar area (Ross et al. 1998 character c1, modified)' /  'c1 area/m1 area < 0.40' '0/2' 'c1 area/m1 area =>0.4, <0.8' '2/4' 'c1 area/m1 area =>0.8, <=1.2', 15 'canine dimorphism (square root of male lower canine area / square root of female lower canine area) (Ross et al. 1998 character c2)' /  '<1.07' '>=1.07, <1.17' '>=1.17', 16 'lower canine cross-sectional shape (Ross et al. 1998 character c3)' /  rounded_oval mesiodistally_compressed buccolingually_compressed, 17 orientation_of_lower_canine_root /  oriented_in_line_with_long_axis_of_crown mesially_inflected, 18 'lower canine lingual crest development (Ross et al. 1998 character c4)' /  rounded '0/2' sharp, 19 'lower canine paracristid (Ross et al. 1998 character c5, modified)' /  oblique_to_occlusal_plane nearly_horizontal_to_occlusal_plane 'forms part of cropping mechanism with i1-2' oriented_in_line_with_buccal_face_of_adjacent_incisor, 20 'lower canine height (Ross et al. 1998 character c6, modified)' /  'low, squat' '0/2' 'narrow, short' 'tall, at or above toothrow' high_crowned_but_very_procumbent, 21 'p1 presence (Ross et al. 1998 character p1, modified)' /  present '0/2' absent, 22 'p2 roots/presence (Ross et al. 1998 character p3, modified)' /  two '0/2' one '2/4' p2_absent, 23 'p2 metaconid (Ross et al. 1998 character p15)' /  metaconid_absent_or_indistinct '0/2' metaconid_is_small '2/4' metaconid_is_large, 24 'p2 protoconid height and shape (Ross et al. character p13)' /  'extremely short, shorter than p3' '0/2' 'not projecting, in line with p3' '2/4' 'slender, projects above protoconids of p3-4' '4/6' 'massive, projects above protoconids of p3-4', 25 'p2 buccal cingulum development (Ross et al. character p28)' /  absent '0/2' 'incomplete, broken at protoconid and hypoconid' '2/4' complete, 26 'p3 paraconid (Ross et al. 1998 character p6, modified)' /  'present, large' '0/2' 'present, small' '2/4' negligible_or_absent, 27 p3_lingual_cingulum /  present '0/2' absent, 28 'p3 metaconid size (Ross et al. 1998 character p16)' /  absent '0/2' 'present, small' '2/4' 'present, large', 29 'p3 lateral protocristid orientation (Ross et al. 1998, character p22, modified)' /  transversely_oriented '0/2' distally_or_distolingually_oriented '2/4' absent, 30 'p3 roots (Ross et al. 1998 character p4, in part, modified)' /  one '0/2' two, 31 'p3 root orientation (contains information similar to Ross et al. 1998 character p45)' /  mesial_root_placed_directly_mesial_to_distal_root '0/2' mesial_root_placed_lateral_to_distal_root, 32 'p3 hypoconid (contains information similar to that of Ross et al. 1998 character p25)' /  'large and well-defined, projects above other talonid cusps' '0/2' 'very small, absent, or incorporated into talonid as an indistinct cusp', 33 'p3 entoconid and lingual talonid crest (Ross et al. 1998 character p19)' /  absent '0/2' lingual_talonid_crest_present_but_an_entoconid_does_not_stand_out_above_it '2/4' entoconid_is_a_small_discrete_cusp, 34 'p3-4 protoconid height (Ross et al. 1998 character p41)' /  p3_much_lower_than_p4 '0/2' p3_slightly_lower_than_p4 '2/4' p3_equal_in_height_to_p4 '4/6' p3_higher_than_p4, 35 'p3 area/p4 area (Ross et al. 1998 character p42)' /  '<0.45' '0/2' '0.45-0.59' '2/4' '0.60-0.69' '4/6' '0.70-0.79' '6/8' '>0.80', 36 'p4 root number (Ross et al. 1998 character p4, in part)' /  one two, 37 'p4 metaconid size (Ross et al. 1998 character p17)' /  absent_or_indistinct '0/2' small '2/4' large, 38 'spacing of p4 metaconid and protoconid (Ross et al. 1998 character p14)' /  close_to_protoconid '0/2' widely_spaced_from_protoconid, 39 mesiodistal_position_of_p4_metaconid_with_respect_to_protoconid /  metaconid_is_distal_to_protoconid '0/2' metaconid_is_placed_transverse_to_protoconid, 40 'p4 paraconid size (Ross et al. 1998 character p7, modified)' /  p4_paraconid_is_present_and_large '0/2' p4_paraconid_is_present_and_small '2/4' p4_paraconid_is_very_small_or_absent, 41 'p4 paraconid position (Ross et al. 1998 character p9)' /  mesial_to_protoconid 'mesiolingual, between protoconid and metaconid' 'mesial to metaconid; widely spaced from metaconid', 42 'p4 lateral protocristid morphology (contains information similar to Rp21-42 and Rp23-44)' /  protocristid_poorly_developed_or_absent '0/2' distolingually_oriented_protocristid_present '2/4' trenchant_and_tranversely_oriented_protocristid_present, 43 'p4 premetacristid (Ross et al. 1998 character p18, modified)' /  premetacristid_absent_or_poorly_developed '0/2' premetacristid_present, 44 'p4 postprotocristid (Ross et al. 1998 character p36)' /  weak_or_absent '0/2' moderate '2/4' very_strong, 45 'p4 postmetacristid (contains information similar to Ross et al. 1998 character p37)' /  weak_or_absent '0/2' moderate '2/4' very_strong, 46 'p4 entoconid and lingual talonid crest (Ross et al. 1998 character p20)' /  absent_or_a_trace '0/2' lingual_talonid_crest_present_but_an_entoconid_does_not_stand_out_above_it '2/4' entoconid_is_a_small_discrete_cusp, 47 height_of_p4_talonid /  no_aspect_of_the_talonid_is_at_level_of_m1_trigonid_basin '0/2' hypoconid_extends_to_level_of_m1_trigonid_basin '2/4' entire_talonid_basin_extends_to_level_of_m1_trigonid_basin, 48 'p4 cristid obliqua development (Ross et al. 1998 character p11)' /  absent '0/2' weak '2/4' strong, 49 'position of p4 hypoconid or distal terminus of p4 cristid obliqua (Ross et al. 1998 character p26, modified)' /  buccal_to_protoconid '0/2' distal_to_protoconid '2/4' between_protoconid_and_metaconid '4/6' distal_to_metaconid, 50 'p4 hypocristid shearing development (Ross et al. 1998 character p27)' /  absent '0/2' weak '2/4' strong, 51 'lower premolar crowding (Ross et al. 1998 character p5)' /  no_crowding '0/2' slightly_crowded '2/4' very_crowded, 52 'lower premolar inflation (Ross et al. 1998 character p29)' /  not_basally_inflated '0/2' slightly_basally_inflated '2/4' very_basally_inflated, 53 'premolar orientation (Ross et al. 1998 character p33)' /  crown_bases_vertical_in_lateral_perspective '0/2' slightly_oblique '2/4' 'strongly oblique, projecting mesially', 54 'p4 exodaenodonty (Ross et al. 1998 character p30)' /  not_exodaenodont slightly_exodaenodont very_exodaenodont, 55 'buccal cingulum on p4 (Ross et al. 1998 character p34)' /  absent_or_indistinct '0/2' present_and_distinct, 56 p4_lingual_cingulum /  absent_or_discontinuous '0/2' present, 57 'p4 md length/bl width (Ross et al. 1998 character p43)' /  '<0.95' '0/2' '>0.96, <1.14' '2/4' '>1.15, <1.35' '4/6' '>1.36, <1.46' '6/8' '>1.47', 58 'p4 area relative to m1 area (Ross et al. 1998 character p44)' /  '<0.62' '0/2' '>0.63, <0.72' '2/4' '>0.73, <0.82' '4/6' '>0.83, <0.92' '6/8' '>0.93', 59 'm1 length/m1 width (Ross et al. 1998 character m55)' /  '1.0-1.15' '0/2' '1.16-1.22' '2/4' '1.23-1.32' '4/6' '>1.33', 60 'm1 area (Ross et al. 1998 character m54)' /  '1.10-3.00 mm' '0/2' '3.10-5.00 mm' '2/4' '5.10-7.00 mm' '4/6' '7.10-9.00 mm' '6/8' '>9.10 mm', 61 'm1 paraconid size (contains information similar to Ross et al. 1998 character m20)' /  absent_or_crestiform '0/2' 'present, small' '2/4' 'present, large', 62 'm1 paraconid position (Ross et al. 1998 character m8)' /  mesial_to_protoconid 'mesiolingual, equidistant between protoconid and metaconid' '1/3' mesial_to_metaconid_but_widely_spaced_from_it twinned_with_metaconid, 63 'm1 parastylid (Ross et al. 1998 character m11)' /  absent '0/2' present, 64 'm1 premetacristid (contains information similar to Ross et al. 1998 character m18)' /  premetacristid_absent_or_indistinct '0/2' premetacristid_present, 65 'm1 metaconid position (Ross et al. 1998 character m19)' /  approximately_transverse_to_protoconid '0/2' distal_to_protoconid, 66 'm1 trigonid height (ratio of trigonid height to talonid height) (Ross et al. 1998 character m16)' /  'higher than talonid (=>1.20)' '0/2' 'slightly higher than talonid (=>1.10, <1.20)' '2/4' trigonid_and_talonid_of_similar_height_, 67 'm1 cristid obliqua orientation (Ross et al. 1998 character m32)' /  reaches_trigonid_wall_at_a_point_distal_to_protoconid '0/2' reaches_trigonid_wall_at_a_point_distolingual_to_protoconid '2/4' reaches_trigonid_wall_at_a_point_distal_to_metaconid, 68 'm1 cristid obliqua terminus (Ross et al. 1998 character m34)' /  runs_to_base_of_trigonid '0/2' runs_part_way_up_the_distal_trigonid_wall '2/4' connects_with_protoconid_tip_or_protocristid '4/6' connects_with_metaconid, 69 'hypoconulid position on m1 (contains information similar to Ross et al. 1998 character m30)' /  'twinned with, or most closely situated next to, entoconid' '0/2' central '2/4' closer_to_hypoconid_than_to_entoconid, 70 'm1 hypoconulid size (Ross et al. 1998 character m27)' /  large '0/2' moderate '2/4' small '4/6' absent, 71 'm1 cristid obliqua development (Ross et al. 1998 character m31, in part)' /  'weak (rounded)' '0/2' 'strong (trenchant)', 72 'm1-2 hypocristid development (Ross et al. 1998 character m38)' /  absent_or_indistinct '0/2' weak '2/4' strong, 73 'm1-2 buccal cingulum development (Ross et al. 1998 character m45)' /  absent_to_trace '0/2' 'partial, discontinuous' '2/4' complete, 74 'm1-2 talonid -- lingual configuration (Ross et al. 1998 character m40)' /  open '0/2' notched_lingually_or_closed, 75 'm2 paraconid size (contains information similar to Ross et al. 1998 character m20)' /  absent '0/2' 'present, small' '2/4' 'present, large', 76 'm2 paraconid position (Ross et al. 1998 character m9)' /  mesial_to_protoconid '0/2' 'mesiolingual, approximately equidistant between protoconid and metaconid' '2/4' mesial_to_metaconid_but_widely_spaced_from_it twinned_with_metaconid, 77 'm2 trigonid width (ratio of buccolingual breadths of trigonid and talonid) (Ross et al. 1998 character m6)' /  'much wider than talonid (=>1.11)' '0/2' 'width similar (<1.11,>0.90)' '2/4' 'much narrower than talonid (=<0.90)', 78 'm2 cristid obliqua orientation (Ross et al. 1998 character m33)' /  reaches_trigonid_wall_at_a_point_distal_to_protoconid '0/2' reaches_trigonid_wall_at_a_point_distolingual_to_protoconid '2/4' reaches_trigonid_wall_at_a_point_distal_to_metaconid, 79 'm2 cristid obliqua terminus (Ross et al. 1998 character m35)' /  runs_to_base_of_trigonid '0/2' runs_part_way_up_distal_trigonid_wall connects_to_protoconid_tip_or_protocristid '3/5' connects_with_metaconid, 80 'm2 cristid obliqua development (Ross et al. 1998 character m31, in part)' /  'weak (rounded)' '0/2' 'strong (trenchant)', 81 'position of entoconid relative to hypoconid on m2 (contains information similar to Ross et al. 1998 character m57)' /  mesial_to_hypoconid '0/2' transverse_to_hypoconid '2/4' distal_to_hypoconid, 82 'hypoconulid position on m2 (contains information similar to Ross et al. 1998 character m30)' /  'twinned with, or most closely situated next to, entoconid' '0/2' central '2/4' closer_to_hypoconid_than_to_entoconid, 83 'm2 hypoconulid size (Ross et al. 1998 character m28)' /  large '0/2' moderate '2/4' small '4/6' absent, 84 'morphology of distolingual aspect of m2 (contains information similar to Ross et al. 1998 characters m26 and m41)' /  no_postentoconid_sulcus 'hypoconulid closely situated next to entoconid and postentoconid sulcus present, entoconid confluent with distal talonid wall' 'distolingual fovea present, entoconid confluent with posterior talonid wall' 'distolingual fovea present, entoconid mesiodistally abbreviated and not confluent with posterior talonid wall', 85 accessory_cusps_on_distolingual_aspect_of_m2 /  absent variably_present, 86 'cusp basal inflation on m1-2 (contains information similar to Ross et al. 1998 character m17 and m44)' /  crestiform '0/2' moderate_basal_inflation '2/4' cusp_bases_bulbous, 87 'm2 length/m3 length (Ross et al. 1998 character m53)' /  'm3 much longer than m2 (0.71-0.80)' '0/2' 'm3 longer than m2 (0.81-0.90)' '2/4' 'm3 slightly longer or equal in length to m2 (0.91-1.00)' '4/6' 'm3 slightly shorter than m2 (1.01-1.12)' '6/8' 'm3 much shorter than m2 (=>1.13) or absent', 88 m3_paraconid_size /  absent '0/2' 'present, small' '2/4' 'present, large', 89 'm3 paraconid position (Ross et al. 1998 character m10)' /  mesial_to_protoconid '0/2' 'mesiolingual, between protoconid and metaconid' '2/4' mesial_to_metaconid_but_widely_spaced_from_it '4/6' twinned_with_metaconid, 90 'm3 cristid obliqua terminus (Ross et al. 1998 character m36, modified)' /  absent_or_indistinct runs_to_base_of_trigonid runs_part_way_up_distal_trigonid_wall connects_with_protoconid_tip_or_protocristid connects_with_metaconid, 91 'm3 trigonid width (based on relative buccolingual breadths) (Ross et al. 1998 character m7)' /  '=>1.20' '0/2' '<1.20->1.05' '2/4' '<1.05', 92 m3_entoconid /  present_and_distinct '0/2' greatly_reduced_or_absent, 93 morphology_of_m3_hypoconulid /  lobate '0/2' not_lobate, 94 position_of_hypoconulid_on_m3 /  centrally_located 'twinned with, or situated closest to, entoconid' 'buccally located, closer to hypoconid', 95 'm3 hypoconulid (Ross et al. 1998 character m13)' /  absent '0/2' single '2/4' 'double, or additional cusp distal to entoconid that is independent of distal lobe', 96 'm3 root number (Ross et al. 1998 character m4)' /  one two, 97 'molar centroconids (contains information similar to Ross et al. 1998 character m37)' /  absent present, 98 'sulcus between metaconid and protoconid on m1-2 (contains information similar to Ross et al. 1998 character m22 and m23)' /  absent '0/2' 'present; protocristids poorly developed or absent', 99 'lower molar metastylids (Ross et al. 1998 character m12)' /  absent '0/2' trenchant_postmetacristid_or_incipient_metastylid '2/4' 'present, large', 100 'molar enamel crenulation (Ross et al. 1998 character m15)' /  smooth '0/2' slightly_crenulated '2/4' highly_crenulated, 101 'interincisal diastema (RCr42-224)' /  very_broad narrow, 102 'I1-I2 interstitial contact (RI1-114)' /  'absent, teeth widely spaced' '0/2' present_as_a_narrow_contact '2/4' 'I2 tightly packed against I1, I1 paracrista abbreviated', 103 'I1:I2 area (RI4-117)' /  'areas approximately equal or I1 smaller than I2 (=<1.00)' '0/2' 'I1 slightly larger than I2 (>1.00,<1.40)' '2/4' 'I1 much larger than I2 (>1.40)', 104 'I1-2 lingual cingulum (RI11-124)' /  'weak, discontinuous' '0/2' 'moderate, continuous' '2/4' strong, 105 'I1-I2 buccal cingulum (RI13-126)' /  absent present, 106 'I1 occlusal shape (mesiodistal length/buccolingual breadth) (RI6-119)' /  'rounded_oval_(<1.05)' '0/2' 'buccolingually_compressed_(>1.05,_<1.30)' '2/4' 'extremely compressed_(>1.30)', 107 'I1 crown shape (RI8-121)' /  'spatulate (no apparent occlusal cusp, mesial and distal edges continuous and rounded)' '0/2' 'semi-spatulate (central cusp present, but blunt with discernable mesial and distal occlusal crests)' '2/4' 'central occlusal cusp pointed, occlusal edges steep', 108 'I1 size (I1 area:M1 area) (RI5-118)' /  'small_(=<0.50)' 'moderate_(>0.5,_<0.56)' 'large_(>0.56)', 109 'I1 occlusal edge orientation (spatulate incisors only) (RI10-123)' /  occlusal_edge_approximately_orthogonal_to_long_axis_of_root occlusal_edge_wears_at_a_steep_angle_to_long_axis_of_root 'crown with pronounced mesial asymmetry (=mesial process) in unworn state', 110 'I1 basal lingual cusp (RI12-125)' /  absent present, 111 'I2 occlusal shape (mesiodistal length/buccolingual breadth) (RI7-120)' /  'rounded oval (=<1.05)' '0/2' 'slightly buccolingually compressed (>1.05, <1.30)' '2/4' 'extremely_buccolingually_compressed_(=>1.30)', 112 'I2-C diastema (RI3-116)' /  present '0/2' absent, 113 'upper incisor number (Y43)' /  three_in_each_quadrant two_in_each_quadrant one_or_none_in_each_quadrant, 114 'upper canine shape (contains information similar to RC1-127)' /  'round in cross-section' '0/2' oval '2/4' strongly_compressed_buccolingually, 115 rotation_of_upper_canine /  long_axis_of_canine_oriented_in_line_with_adjacent_premolar canine_is_slightly_rotated_internally canine_is_strongly_rotated_internally, 116 'C1 mesial groove (females) (RC3-129)' /  shallow_or_absent deep, 117 'C1 lingual cingulum (RC4-130)' /  weak_or_absent '0/2' strong '2/4' very_strong, 118 'upper canine occlusion (RC2-128)' /  'wears_against_p1-2' '0/2' wears_against_p2 '2/4' 'wears_against_p2-3' '4/6' wears_against_p3, 119 'P1 presence (contains information from Y45)' /  present absent, 120 'P2 root number/presence (RP1-131, modified)' /  three two one P2_absent, 121 'P2 occlusal outline (RP6-136)' /  triangular suboval_with_the_long_axis_buccolingual suboval_with_the_long_axis_mesiodistal round, 122 'P2 protocone (RP12-142, modified)' /  present absent, 123 'height of P2 relative to P3*' /  'smaller than, or subequal in height (P2 height/P3 height <=1.1)' '0/2' 'P2 slightly taller than P3 (P2 height/P3 height =>1.11, <1.5)' '2/4' 'P2_much_taller_than_P3_(P2_height/P3_height_>1.51)', 124 'P2 area relative to P3 area (contains information similar to that in RP4-134)' /  'much smaller than P3 (<=0.85) (if P2 is absent, taxon is assigned state 0)' '0/2' 'approximately the same size, or only slightly smaller, than P3 (>0.85, <0.95)' '2/4' 'much_larger_than_P3_(>=.95)', 125 'P3 distal crown margin (RP18-148)' /  smoothly_rounded '0/2' waisted_between_buccal_and_lingual_cusps, 126 'P3 protocone (RP9-139, modified)' /  absent '0/2' 'present,_small' '2/4' 'present,_distinct_', 127 'P3 hypocone (RP13-143, in part)' /  absent '0/2' present, 128 'P3 metacone (RP20-150)' /  absent '0/2' present, 129 'P3 root number (RP2-132)' /  one '0/2' two '2/4' three, 130 'P4 parastyle (RP15-145, modified)' /  present '0/2' absent, 131 'P4 metastyle (RP16-146, modified)' /  absent '0/2' present, 132 'P3-4 trigon/talon proportions (RP8-138)' /  'trigon>=talon' 'trigon<talon', 133 'P3-4 buccal cingulum development (RP21-151)' /  absent_or_weak '0/2' strong, 134 'upper premolar paraconules (contains information similar to RP14-144)' /  absent_or_indistinct transverse_crest_connecting_protocone_to_paracone present, 135 'P4 lingual cingulum (contains information similar to RP19-149)' /  absent '0/2' present, 136 'P4 metacone (RP10-140)' /  absent '0/2' present, 137 'P4 protocone (RP11-141)' /  low_relative_to_paracone high_relative_to_paracone, 138 'P4 hypocone (RP13-143, in part)' /  absent '0/2' present, 139 P4_pericone /  absent present, 140 P4_metaconules /  absent '0/2' present, 141 'P4 postprotocrista (RP17-147, in part)' /  absent '0/2' 'weak,_short' '2/4' strong '4/6' 'strong;_secondary_postprotocrista_directed_toward_metacone', 142 'P4 occlusal outline (RP7-137)' /  triangular suboval '1/3' squared, 143 'P4 root number (RP3-133)' /  one two three, 144 'P4 area:M1 area (RP5-135)' /  'P4<<M1_(<=0.66)' '0/2' 'P4<M1_(>0.66,<=0.76)' '2/4' 'P4=M1_(0.77-1.05)' '4/6' 'P4>M1_(>1.06)', 145 'M1 pericone (RM20-170, modified)' /  absent '0/2' small '2/4' large_, 146 'M1 area:M2 area (RM4-155)' /  'M1>M2_(<1.40,>1.0)' '0/2' 'M1=<M2_(=<1.0)', 147 M1_mesiobuccal_fovea_delimited_by_trenchant_parahypocrista /  absent '0/2' present, 148 'M1-2 paraconule size (RM37-180)' /  absent '0/2' 'small-moderate_(smaller_than_paracone)' '2/4' 'large_(nearly_as_large_as_protocone)', 149 'M1-2 paraconule position (RM15-165)' /  attached_to_preprotocrista '0/2' not_attached_to_preprotocrista, 150 'M1 hypocone size (RM10-160)' /  large '0/2' small '2/4' absent, 151 'M1-2 hypocone position (RM12-162)' /  'distal, slightly lingual to protocone' '0/2' 'distal,_far_lingual_to_protocone', 152 'convex distal lobe for M1-2 hypocone' /  absent '0/2' 'present, distal crown margin weakly concave' '2/4' 'present,_distal_crown_margin_deeply_notched', 153 lingual_extension_of_M1_hypocone_lobe /  lobe_does_not_extend_lingually_far_beyond_protocone '0/2' lobe_does_extend_far_lingually_past_protocone, 154 'M2 prehypocrista development (RM13-163)' /  absent '0/2' weak '2/4' 'strong_--_reaches_to_postprotocrista,_encloses_the_talon_lingually', 155 'M1-2 Nannopithex fold (RM5-156)' /  absent '0/2' weak '2/4' strong_, 156 'M1-2 postprotocrista development (RM18-168)' /  'strong, runs to base of metaconule or metacone' '0/2' 'strong but short, does not reach to base of metacone' '2/4' absent, 157 'M1-2 metaconule size (RM16-166)' /  absent '0/2' small '2/4' moderate '4/6' large, 158 'M1-2 premetaconule cristae (RM27-173)' /  absent_or_weak_ strong_, 159 'M1-2 postmetaconule cristae (RM28-174)*' /  absent_or_weak '0/2' strong, 160 'M1-2 lateral posterior transverse crista development (RM19-169)' /  sharp '0/2' indistinct, 161 shape_of_M2_centrocrista /  'straight, aligned with mesiodistal plane' '0/2' 'crests are more buccally oriented, meet at an angle' '2/4' crests_meet_at_a_sharp_angle_or_form_a_mesostyle, 162 'buccal cingulum on M1-2 (contains information similar to RM24-172)' /  absent '0/2' present_but_poorly_developed '2/4' present_and_distinct '4/6' 'extensive_buccal_"shelf"', 163 'M1-2 root number (RM1-152)' /  'three_or_more,_three_or_more' 'three,_two', 164 'M2 shape (bl/md) (RM3-154)' /  'very_broad_(>1.65)' '0/2' 'broad_(<1.65,>1.30)' '2/4' 'squared_(=<1.30)', 165 M2_pericone /  absent '0/2' present, 166 'M2 hypocone size (RM11-161)' /  large '0/2' small '2/4' absent, 167 M2_postmetacrista /  'short,_indistinct,_or_absent' 'long,_trenchant,_and_labially_extended', 168 'M2 buccal expansion of paracone (RM33-177)' /  no_expansion '0/2' slight_expansion '2/4' considerable_expansion, 169 'M1-3 lingual cingulum development (RM22-171)' /  absent '0/2' 'weak,_broken' '2/4' 'strong,_complete_', 170 'M1-3 anterior cingulum (RM44-181)' /  'strong,_complete,_long' '0/2' 'strong,_short' '2/4' weak_or_absent, 171 'molar protocone lingual inflation (RM31-176)' /  not_inflated '0/2' slightly_inflated '2/4' very_inflated, 172 'M3 metacone (RM34-178)' /  absent_or_very_small '0/2' 'moderate_(but_smaller_than_paracone)' '2/4' 'large_(equal_to_paracone)', 173 'M3 paraconule (RM30-175)' /  absent '0/2' 'small-moderate' '2/4' large, 174 'M3 hypocone (RM36-179)' /  absent_or_very_small '0/2' small '2/4' large, 175 'M3 size relative to M1 (RM46-182)' /  'very_small_(half_the_size_of_M1_or_less)' '0/2' 'small_(two_thirds)' '2/4' 'large_(approximately_as_large)', 176 'M3 root number (RM2-153)' /  three '0/2' two '2/4' one, 177 'mandibular symphyseal fusion (Y57,RCr39-221)' /  absent '0/2' present, 178 'shape of the mandibular angle (Y40)' /  sharply_hooked_ '0/2' smoothly_rounded_ '2/4' rounded_but_expanded_posteriorly, 179 shape_of_masseteric_fossa /  shallow '0/2' deeply_excavated, 180 'mandibular depth (Y39,RCr45-227)' /  'shallow_(less_than_1.8_times_as_deep_@_m2_as_md_length_of_m2)' '0/2' 'deep_(>1.8_times_as_deep_@_m2_as_md_length_of_m2,_<2.19)' '2/4' 'very_deep_(more_than_2.2_times_as_deep_@_m2_as_md_length_of_m2)', 181 'height of coronoid process relative to condyle (RCr43-225)' /  very_high_above slightly_above_or_equal, 182 'condyle height relative to toothrow (RCr44-226)' /  at_level_of_toothrow slightly_above well_above_toothrow, 183 'scapular morphology (mediolateral width/inferosuperior height) (contains information similar to that of Y64)' /  '<1.25' '0/2' '<1.5,_>1.25' '2/4' '>1.5,_<1.75' '4/6' '>1.75', 184 'length of scapular coracoid process (coracoid process length/glenoid fossa height)' /  '<=.90_' '0/2' '>.9,_<=1.0' '2/4' '>1.0,_<=1.1_' '4/6' '>1.1', 185 'relative sizes of infraspinous and supraspinous fossae (Y66)' /  supraspinous_fossa_larger_than_infraspinous_fossa_ '0/2' fossae_roughly_equivalent_ '2/4' infraspinous_fossa_approximately_two_times_as_large_as_the_supraspinous_fossa_ '4/6' infraspinous_fossa_approximately_three_times_as_large_as_the_supraspinous_fossa__, 186 position_of_humeral_head_relative_to_tubercles /  humeral_head_is_expanded_dorsal_to_tubercles '0/2' humeral_head_and_tubercles_are_approximately_equal_in_height '2/4' tubercles_are_expanded_above_humeral_head, 187 'morphology of deltopectoral crest (RH16-247)' /  prominent '0/2' low, 188 'shape of intertubercular sulcus (contains information similar to RH15-246)' /  narrow_and_deep '0/2' narrow_and_shallow '2/4' shallow_and_wide, 189 teres_major_insertion /  absent_or_poorly_defined '0/2' 'elongate_well-defined_crest' '2/4' 'well-developed_tubercle', 190 'supinator crest (Y76, contains information similar to RH13-244)' /  prominent low, 191 'brachialis flange (RH14-245)' /  broad '0/2' moderate '2/4' narrow, 192 'presence/mediolateral position of entepicondylar foramen (Seiffert et al., 2000)' /  foramen_is_placed_far_proximal_to_trochlea lateral_wall_of_medial_strut_defining_foramen_is_confluent_with_medial_edge_of_the_trochlea '0/2' 'foramen_more_medial,_and_lateral_wall_of_medial_strut_defining_foramen_is_not_confluent_with_medial_edge_of_the_trochlea' absent, 193 'dorsal placement of medial epicondyle (RH9-240)' /  parallel '0/2' slight_dorsal_angle '2/4' large_dorsal_angle, 194 'medial epicondyle size (RH8-239)' /  reduced '0/2' prominent, 195 'dorsoepitrochlear fossa (RH11-242)' /  present '0/2' 'small,_shallow' '2/4' absent_, 196 'shape of humeral trochlea (contains information similar to RH1-232)' /  'cylindrical,_distomedial_aspect_of_trochlea_is_straight' '0/2' 'conical,_medial_aspect_of_trochlea_flares_distally', 197 'relative heights of medial and lateral edges of the humeral trochlea (RH2-233)' /  subequal '0/2' medial_edge_more_flared_than_lateral_edge, 198 'shape of dorsal aspect of distal humeral articulation (contains information similar to that of RH10-241)' /  no_pronounced_lips_on_dorsal_trochlear_edges '0/2' both_medial_and_lateral_edges_pronounced very_pronounced_lateral_lip, 199 'trochlear-capitular junction' /  'trochlea_and_capitulum_are_confluent,_with_no_distinct_trochleo-capitular_ridge' '0/2' lateral_aspect_of_trochlea_is_offset_from_capitulum_by_a_weak_ridge '2/4' lateral_aspect_of_trochlea_is_separated_from_capitulum_by_a_deep_gutter, 200 capitular_shape /  globular '0/2' ovoid, 201 capitular_tail /  elongate_and_distinct short_or_absent '1/3' proximodistally_tall_capitular_flange_is_present, 202 'relative width of capitulum (contains information similar to RH5-236)' /  'ventral_articular_width/capitular_width_>2.5' '0/2' '<2.5,_>2.0' '2/4' '<2.0', 203 'olecranon fossa morphology (Y78, contains information similar to RH12-243)' /  'deep,_open_and_unossified_' '0/2' 'moderately_deep,_thinly_ossified_and_nearly_transparent_' '2/4' 'shallow,_robustly_ossified_', 204 humerofemoral_index /  '<59' '0/2' '60-69' '2/4' '70-79' '4/6' '80-89' '6/8' '90-100', 205 'size of centrale, orientation of centrale trapezoid facet, and articulation with hamate (modified from RW1-249)' /  'facet_faces_distally,_no_articulation_with_hamate' 'facet_faces_distoradially,_articulation_with_hamate' centrale_not_present_as_an_independent_element, 206 'ulnar-pisiform articulation (modified from RW2-250)' /  'no_ulnar-pisiform_articulation' 'facet_on_pisiform_for_ulnar_styloid_process_is_smaller_than,_or_roughly_equal_in_size_to,_that_for_triquetrum' facet_on_pisiform_for_ulnar_styloid_process_is_much_enlarged_and_deeply_excavated, 207 'styloid process (Y80)' /  no_discernable_styloid_process_ present_but_only_moderately_developed_ 'long_and_well-developed_', 208 'second digit of hand (Y81)' /  of_normal_length_ drastically_reduced_, 209 'nail/claw on second pedal digit (Y82,RO2-283)' /  nail_present claw_present_, 210 'prehallux (RO3-284)' /  present absent, 211 'astragalar width/astragalar length (Gebo et al., 2001, character 6)' /  '<50' '0/2' '>50,_<60' '2/4' '>60,_<70' '4/6' '>70', 212 'astragalar body height (lateral body height/mid-trochlear width; Gebo et al., 2001, character 4)' /  '<100' '0/2' '100-120' '2/4' '>120', 213 'elevated lateral trochlear margin of astragalus (Seiffert & Simons, 2001)' /  absent '0/2' present, 214 'astragalar cotylar fossa (Seiffert & Simons, 2001)' /  shallow '0/2' moderate '2/4' 'deep,_medially_projecting', 215 'shape of proximal aspect of medial tibial facet on astragalus (RA6-274, modified)' /  'dorsoventrally_deep,_extends_to_plantar_aspect_of_astragalus' '0/2' 'dorsoventrally_restricted,_confined_to_dorsal_half_of_astragalar_body', 216 'astragalar neck length (astragalar neck length/mid-trochlear width; contains information similar to that of RA5-273)' /  '<100' '0/2' '>100,_<120' '2/4' '>120', 217 'astragalar neck angle (Gebo et al., 2001, character 3)' /  '<20_degrees' '0/2' '20-30_degrees' '2/4' '>30_degrees', 218 relative_astragalar_head_width /  'head_width/head_height_x_100_<115' '0/2' 'head_width/head_height_x_100_>115,_<130' '2/4' 'head_width/head_height_x_100_>130', 219 'plantarflexion of astragalar head*' /  absent present, 220 'posterior astragalar shelf (D20; contains information similar to RA4-272)' /  absent '0/2' 'present,_small' '2/4' 'present,_large', 221 fibular_facet_angle /  79_degrees_or_less '0/2' '80-89 degrees' '2/4' '90-99 degrees' '4/6' '100-109 degrees' '6/8' 110_degrees_or_higher, 222 'position of groove for flexor fibularis (RA1-269)' /  lateral_to_astragalar_trochlea plantad_to_astragalar_trochlea, 223 size_of_lateral_tubercle_buttressing_flexor_fibularis /  poorly_developed '0/2' small '2/4' large, 224 'calcaneal width/length' /  '<35' '0/2' '>35,_<40' '2/4' '>40,_<45' '4/6' '>45,<50' '6/8' '>50', 225 'anterior calcaneal elongation (length of calcaneus distal to ectal facet/total calcaneal length x 100) (modified from RC1-275, scoring from D22 addendum)' /  '>30,<40' '0/2' '>41,<50' '2/4' '>51,<60' '4/6' '>61,<70' '6/8' '>71', 226 'proximal calcaneal elongation (length from proximal border of ectal facet to proximal end of calcaneus/calcaneus length) from Gebo et al. 2001' /  '.10-.15' '0/2' '.16-.20' '2/4' '.21-.25' '4/6' '.26-.30' '6/8' '>.31', 227 'relative length of ectal facet (ectal facet width/ectal facet length)' /  '<50' '0/2' '>50,_<60' '2/4' '>60', 228 ectal_facet_radius_of_curvature /  '<120 degrees' '>=120 degrees', 229 ectal_facet_flange_development /  absent intermediate present, 230 bony_distinction_between_plantar_edge_of_ectal_facet_and_body /  'no well-defined border' 'well-defined border present', 231 'size of calcaneal peroneal tubercle (100*widest point on peroneal tubercle to ectal facet, measured perpendicular to long axis of bone/calcaneal width)' /  'massive, extends far laterally (>=21)' 'medium (<21)' highly_reduced_or_too_small_to_measure, 232 peroneal_tubercle_shape /  discrete_tubercle_with_clearly_defined_borders 'tubercle gradually slopes into body (substantially longer proximodistally relative to mediolateral width)', 233 'number of "peaks" on calcaneal peroneal tubercle' /  single_tubercle_present 'two "peaks" present', 234 position_of_peroneal_process_relative_to_sustentaculum /  below lower_half upper_half, 235 'position of the peroneal tubercle relative to ectal facet (RC2-276)' /  maximum_width_of_peroneal_tubercle_is_placed_distal_to_distal_terminus_of_ectal_facet maximum_width_of_peroneal_tubercle_is_placed_approximately_at_the_distal_terminus_of_the_ectal_facet__ 'maximum width of peroneal tubercle is placed proximal to the distal terminus of the ectal facet, closer to the distal terminus of the ectal facet than the proximal' 'maximum width of peroneal tubercle is placed proximal to distal terminus of the ectal facet, closer to the proximal terminus of the ectal facet than distal', 236 development_of_distal_plantar_tubercle_on_calcaneus /  'small,_poorly_developed' '0/2' 'well-developed', 237 'level of distal plantar tubercle (tubercle to cuboid facet/calcaneal length)' /  'distal, near cuboid facet (0-0.19)' 'more proximal (>0.20)', 238 orientation_of_long_axis_of_calcaneocuboid_joint /  dorsoventral oblique mediolateral, 239 calcaneocuboid_joint_shape /  oval 'fan-shaped,_notch_is_articular' 'fan-shaped,_notch_is_non-articular' oval_but_longest_in_dorsoplantar_direction, 240 concavity__of_cuboid_facet /  'flat (>=160' 'shallow (>=150, <160' 'deep (<150)', 241 dorsal_extension_of_bone_supporting_cuboid_facet /  absent present, 242 'posterior (plantar) calcaneal bowing' /  absent 'present, moderately developed' 'present, extreme bowing', 243 mediolateral_bowing_of_calcaneal_tuber /  absent 'present, moderate bowing' 'present, extreme bowing', 244 calcaneal_sustentacular_facet_configuration /  single_continuous_sustentacular_facet_present '0/2' separate_anterior_and_posterior_sustentacular_facets_present, 245 'form of medial margin between sustentaculum and anterior calcaneal facet (viewed dorsally)' /  waisted_into_body relatively_linear_medial_margin, 246 'facet anterior to the anterior extension of the sustentacular facet (navicular or otherwise)' /  prominent very_small_or_absent, 247 angle_between_sustentaculum_and_ectal_facet /  '<140' '140-160' '>160-<180' '>180', 248 shape_of_medial_edge_of_sustentaculum_in_plantar_view /  'triangular or beak-like' rounded, 249 morphology_of_groove_for_flexor_fibularis_under_sustentaculum /  no_noticeable_groove_present deep_medially_with_distinct_groove_or_wall, 250 position_of_distal_terminus_of_ectal_facet_relative_to_anterior_calcaneal_segment /  dorsally_positioned_on_body intermediate_condition sunk_into_body_plantarly, 251 size_of_tuber_calcanei /  'relatively small (sliver, oval, no clear insertion for tendo calcanei)' 'medium (large in one direction, insertion for tendo calcanei present but not robust)' relatively_large, 252 shape_of_tuber_calcanei /  oval 'square/rectangular' 'uneven walls/trapezoidal' proximally_projecting_medial_wall, 253 dorsal_heel_process /  tucked_under_ectal_facet_in_lateral_view level_with_ectal_facet_in_lateral_view projects_dorsal_to_ectal_facet, 254 'navicular length relative to width (contains information similar to RN1-278)' /  '(<100)' '(100-150)' '(>150%_longer_than_wide)', 255 '''three-pronged'' distal navicular articulation' /  absent present, 256 'morphology of the naviculocuboid articulation (RN3-279)' /  cuboid_facet_contacts_only_the_ectocuneiform cuboid_facet_contacts_the_ectocuneiform_and_the_mesocuneiform, 257 MTI_relative_dorsoplantar_diaphysis_midshaft_breadth /  wide narrow, 258 'MTI proximal articular surface angle, in dorsolateral view with respect to the proximal end of the bone' /  '<=105 degrees' '=>105 degrees', 259 MTI_proximal_articular_surface_shape_in_dorsolateral_view /  slight_concavity 'deep concavity, saddle-shaped', 260 'MTI proximal articular surface orientation in proximal view (i.e., torsion)' /  dorsoventral '0/2' intermediate '2/4' mediolateral, 261 MTI_peroneal_process_proximodistal_length_in_dorsal_view_with_respect_to_the_distal_end_of_the_bone /  flat short intermediate long, 262 MTI_peroneal_process_dorsoplantar_thickness_in_dorsolateral_view_with_respect_to_the_proximal_end_of_the_bone /  flat shallow deep, 263 MTI_medial_side_of_proximal_articular_surface_with_respect_to_the_proximal_end_of_the_bone /  rounded_or_weak_keel strong_keel, 264 MTI_dorsal_notch_located_proximal_to_the_distal_articular_surface_in_dorsal_or_lateral_view /  deep intermediate shallow, 265 MTI_head_distal_projection_in_dorsal_view /  short long, 266 MTI_head_shape_in_distal_view /  ovoid rectangular, 267 MTI_distal_epicondyle_asymmetry_in_distal_and_dorsal_views /  medial_epicondyle_larger epicondyles_symmetrical lateral_epicondyle_larger, 268 'MTI dorsoplantar axis of head orientation relative to long axis of diaphysis in plantar view, with respect to the distal end of the bone' /  medial intermediate lateral, 269 MTI_proximal_articular_surface_notch_location /  absent medioplantar lateroplantar, 270 MTI_distal_articular_surface_midline_keel /  single bifurcate, 271 MTI_medial_proximally_projecting_tubercle_size /  smaller_or_equal_in_size_to_peroneal_process larger_than_peroneal_process, 272 MTI_dorsal_extension_of_proximal_articular_surface /  present absent, 273 'lateral process of entocuneiform (RE2-281)' /  small_ hypertrophied_, 274 'foot axis (R01-282)' /  mesaxonic paraxonic ectaxonic, 275 'metatarsus length (MT3 length/proximal phalanx of digit III) (contains information similar to that of RO4-285)' /  '<1.0' '0/2' '>1.01,_<1.5' '2/4' '>1.51,_<2.0' '4/6' '>2.01', 276 'length of MT1 relative to MT3 (RMT2)' /  less_than_70%_the_length_of_MT3 '0/2' '71-80%' '2/4' '81-90%' '4/6' '91-100%' '6/8' '>100%', 277 tibial_process_for_peroneus_longus /  absent_or_poorly_developed present_and_distinct, 278 retroflexion_of_proximal_tibial_articulation /  'absent,_articular_surface_of_tibial_condyles_perpendicular_to_long_axis_of_tibial_shaft' moderate_retroflexion_present proximal_articular_surface_is_strongly_retroflexed, 279 'fusion of tibia and fibula (RT1-263)' /  'absent,_small_articulation' 'no_fusion,_moderate_articulation' no_fusion_but_extensive_articulation fusion, 280 'shape of distal surface of tibia (RT3-264)' /  square intermediate triangular, 281 'rotation of the medial malleolus (RT4-265)' /  none '0/2' slight '2/4' strong, 282 'shape of the medial malleolar articular surface (RT5-266)' /  flat '0/2' 'anteriorly_convex,_posteriorly_flat' '2/4' all_convex, 283 'shape of distal tibial shaft (RT6-267)' /  no_compression anteroposteriorly_compressed, 284 'position of tibialis posterior groove (RT7-268)' /  on_medial_side_of_malleolus '0/2' on_posterior_side_of_malleolus, 285 'fovea capitis (Y75)' /  small_and_insignificant_ '0/2' 'present_and_well-developed_', 286 'femoral head shape (RF6-256)' /  spherical semicylindrical cylindrical, 287 morphology_of_femoral_head_articular_surface /  restricted_to_femoral_head extends_onto_back_of_femoral_neck, 288 femoral_neck_length /  '<=75' '0/2' '>75,_<120' '2/4' '=>120', 289 'angle of femoral neck (RF2-252)' /  '<60' '0/2' '60-70' '2/4' '>70', 290 'anteroposterior angulation of proximal femur (contains information similar to RF8-258)' /  bent_anteriorly not_bent_anteriorly, 291 'triangular depression on medial side of proximal femur (Dagosto and Schmid, 1996)' /  absent present, 292 'greater trochanter shape (Y72)' /  'hook-shaped_' '0/2' rounded_, 293 crista_paratrochanterica /  absent '0/2' present, 294 'relative length of trochanteric fossa (RF9-259)' /  '>125_(long)' '0/2' '110-125_(moderate)' '2/4' '<110_(very_short)', 295 'intertrochanteric crest (RF10-260)' /  absent present, 296 'angle of lesser trochanter (RF3-253)' /  'medial_(0-30_degrees)' '0/2' 'posterior_(>30_degrees)', 297 'gluteal tuberosity (Y74, contains information similar to RF4-254)' /  'present,_large' '0/2' 'present,_small_and_reduced_to_a_thin_crest' '2/4' absent, 298 position_of_gluteal_tuberosity /  proximal_to_lesser_trochanter '0/2' at_level_of_lesser_trochanter '2/4' distal_to_lesser_trochanter, 299 'patellar margin asymmetry (raised and sharply defined lateral patellar margin) (contains information similar to RF12-262)' /  absent present, 300 'knee index (contains information similar to RF5-255)' /  100_or_higher '90-99' '80-89' '70-79', 301 'shape of manubrium (Y83)' /  sternal_head_elongate_ shortened_and_triangular_in_shape_, 302 'transpedicular foramina (Y85)' /  absent_ present_, 303 'number of thoraco-lumbar vertebrae' /  17_or_fewer '0/2' 18 '2/4' 19 '4/6' 20 '6/8' 21_or_more, 304 'anterior inferior iliac spine (Y70)' /  tuberosity_not_expressed small_tubercle_present_along_margo_acetabuli 'well-developed_tuberosity_present', 305 'ilium shape (Y67)' /  narrow_ '0/2' markedly_flared_, 306 'ischial flaring (Y69)' /  absent_ present_, 307 'ischium/ilium index (Anemone & Covert, 2000)' /  '60-70' '0/2' '50-59' '2/4' '40-49' '4/6' '30-39 or <', 308 'pubic bone flaring (Y68)' /  absent_ present_, 309 'tail length (Y86)' /  long_tail_ reduced absent, 310 'shape of glenoid fossa (RCr40-222)' /  wide_and_biconcave anteroposteriorly_oriented_trough, 311 'postglenoid process (Y25)' /  present_ absent_, 312 'postglenoid process-auditory bulla relationship (Y26)' /  not_confluent_ '0/2' partially_fused_ '2/4' postglenoid_process_fused_to_lateral_aspect_of_bulla, 313 postglenoid_foramen /  present absent, 314 position_of_postglenoid_foramen_relative_to_postglenoid_process /  posterior_to_postglenoid_process '0/2' medial_to_postglenoid_process, 315 'entoglenoid process (RCr41-223)' /  indistinct_or_absent '0/2' robust, 316 'position of pyramidal processes (RCr35-217)' /  medially_placed '0/2' laterally_placed, 317 'position of the anteriormost point on the palatine/maxillary suture of the palate (Y19)' /  medial_to_space_between_M1_and_M2_or_more_posterior '0/2' medial_to_M1_ '2/4' medial_to_the_space_between_P4_and_M1_, 318 'posterior palatine torus (RCr34-216)' /  present '0/2' absent, 319 'maxillary-palatine notch' /  absent present, 320 'position of the posteromedial edge of the palate in relation to M3 (Y24)' /  anterior_to_M3_ '0/2' medial_to_M3_ '2/4' posterior_to_M3_, 321 'shape of medial pterygoid plate (RCr36-218, contains information similar to Y22)' /  'long_medial_pterygoid_plate_extending_one-third_to_one_half_of_the_distance_to_the_anterior_surface_of_the_bulla' '0/2' short_but_distinct_from_lateral_pterygoid_plate_for_its_entire_dorsoventral_extent '2/4' 'medial_pterygoid_plate_entirely_absent,_or_reduced_to_a_low_rugosity', 322 'lateral pterygoid-bullar overlap (RCr18-200)' /  absent '0/2' abutting '2/4' laminar, 323 'extent of contact between the lateral pterygoid plate and the bullar wall (RCr19-201)' /  slight very_extensive, 324 'position of foramen ovale (Y28)' /  lateral_side_of_lateral_pterygoid_ '0/2,_or_posterior_to_terminus_of_lateral_pterygoid' medial_to_lateral_pterygoid_, 325 'central stem of basicranium (D47)' /  narrow broad, 326 'choanal shape (D50)' /  broad peaked, 327 'basioccipital flange (contains information similar to RCr20-202)' /  absent_or_minimal 'present,_extensive', 328 'encroachment of auditory bulla on pterygoid fossa (RCr17-199)' /  absent present_and_formed_by_the_AAC present_and_formed_by_the_tympanic_cavity '1/2', 329 'shape of external auditory meatus (D38)' /  tubular '0/2' not_tubular, 330 'suprameatal foramen (RCr21-203)' /  absent 'present,_small,_and_in_the_posterior_root_of_the_zygomatic_arch' 'present,_large,_and_above_the_external_auditory_meatus' '0/2', 331 'ascending pharyngeal artery (Y52)' /  if_present_is_poorly_developed_ present_and_enlarged_, 332 'vascular plexus associated with ascending pharyngeal artery (Y53)' /  absent_ present_, 333 'relative size of stapedial and promontory arteries (contains information similar to RCr11-193)' /  stapedial_and_promontory_of_equal_size_ stapedial_slightly_smaller_than_promontory stapedial_absent_or_highly_reduced_relative_to_promontory 'stapedial_and_promontory_arteries_present,_stapedial_larger_than_promontory' stapedial_and_promontory_absent_ '1/2' '1/3', 334 'mediolateral position of posterior carotid foramen (RCr6-188)' /  medial midline_of_bulla lateral, 335 'rostrocaudal position of posterior carotid foramen with respect to fenestra cochleae (contains information similar to RCr8-190)' /  posterior_to_fenestra_cochleae ventral_to_fenestra_cochleae anterior_to_fenestra_cochleae, 336 'ventrodorsal position of posterior carotid foramen relative to fenestra cochleae (RCr7-189)' /  dorsal ventral, 337 'position of pathway for internal carotid artery or nerve relative to fenestra cochleae (RCr9-191)' /  'runs_across_ventral_lip_of_fenestra_cochleae,_shielding_it_from_ventral_view' does_not_shield_fenestra_cochleae, 338 'presence or absence of canal for internal carotid artery or nerves (RCr13-195)' /  absent present, 339 'morphology of promontory canal (RCr12-194)' /  open_trough complete_canal absent_, 340 'perbullar pathway for internal carotid artery (RCr4-186)' /  absent present, 341 'transverse septum defining caudal wall of anterior accessory cavity (contains information similar to RCr1-183)' /  absent 'present,_forms_lateral_wall_of_AAC_pneumatized_from_tympanic_cavity' 'present,_forms_lateral_wall_of_AAC_pneumatized_from_epitympanic_recess', 342 composition_of_bulla /  petrosal entotympanic, 343 'epitympanic crest (RCr48-230)' /  absent present, 344 'morphology of annular bridge (RCr16-198)' /  linea_semicircularis_or_partial_anular_bridge_formed_on_an_entotympanic_bulla linea_semicircularis_formed_on_a_petrosal_bulla complete_annular_bridge, 345 'position of ventral edge of tympanic bone (RCr14-196)' /  intrabullar extrabullar, 346 'parotic fissure (RCr22-204)' /  patent closed, 347 'pneumatization of mastoid (from epitympanic recess) (RCr3-185)' /  absent 'present,_moderately_inflated' 'present,_greatly_inflated', 348 'paroccipital processes (Y23)' /  absent_ '0/2' 'present,_small' '2/4' 'present,_well-developed', 349 'emissary foramina on lateral edge of parietals (Y33)' /  present_ '0/2' absent_, 350 pattern_of_sagittal_cresting /  temporal_lines_converge_on_frontal 'temporal_lines_converge_on_the_parietals,_forming_short_sagittal_crest' 'temporal_lines_are_not_confluent,_no_sagittal_crest_present' 'sagittal_crest_is_extensive,_but_temporal_lines_converge_on_parietals_that_extend_far_rostrally_between_frontal_bones' '0/2', 351 'metopic sutural fusion in adults (RCr31-213)' /  absent '0/2' present, 352 'frontal-maxillary contact' /  present_ absent_due_to_intervening_lacrimal_ absent_due_to_intervening_premaxilla_, 353 'degree of orbital convergence (contains information similar to RCr32-214)' /  '>89' '0/2' '90-104' '2/4' '105-119' '4/6' '120-134' '6/8' '>135', 354 'expansion of ethmoturbinals (YIP89)' /  no_anteromedial_expansion_ anterior_and_medial_expansion_, 355 'transverse lamina/ethmoturbinal recess' /  extensive_transverse_lamina_and_ethmoturbinal_recess_present extensive_transverse_lamina_and_ethmoturbinal_recess_absent, 356 'pronounced interorbital constriction (RCr27-209)' /  absent present_below_CN_I, 357 'orbit size (contains information similar to RCr23-205)' /  small large hypertrophied, 358 'foramen rotundum (Y12,RCr29-211)' /  confluent_with_the_superior_orbital_fissure_ present_, 359 'lacrimal foramen morphology (Y11)' /  surrounded_by_lacrimal_bone_ 'foramen_lies_on_lacrimal/maxillary_suture_' 'foramen_lies_on_the_lacrimal/maxillary_suture_but_is_primarily_surrounded_by_maxilla_', 360 'position of lacrimal foramen (RCr30-212)' /  'on_rim,_or_outside_of,_orbit_' inside_the_orbit_, 361 'zygomatic-lacrimal contact (Y6, RCr26-208)' /  present_ '0/2' absent_, 362 'lacrimal-palatine contact (RCr28-210)' /  contact_present_ 'no_contact,_separated_by_a_large_fronto-maxillary_contact_(and_in_some_taxa,_a_small_os_planum_of_the_ethmoid)' 'no_contact,_separated_by_a_large_os_planum', 363 'ethmomaxillary fissure (Y13, modified following Cartmill 1978)' /  no_complete_ethmomaxillary_fissure_present '0/2' complete_ethmomaxillary_fissure_present, 364 'anterior and posterior hiatus of ethmomaxillary fissure (Cartmill, 1978)' /  anterior_hiatus_variably_present '0/2' posterior_hiatus_at_least_variably_present '2/4' no_hiatuses_present, 365 'frontal-palatine contact (Cartmill, 1978)' /  present '0/2' absent, 366 position_of_sphenopalatine_foramen /  within_palatine '0/2' on_ethmopalatine_suture, 367 'infraorbital foramina (Y2)' /  one_ '0/2' two_ '2/three_foramina', 368 'position of infraorbital foramina (contains information similar to Y3)' /  above_P2 '0/2' above_P3 '2/4' above_P4 '4/6' above_M1, 369 'morphology of zygomatic portion of postorbital bar (Y18, contains information similar to RCr24-25)' /  no_postorbital_bar_ slender_and_delicate_ '1/3' wide_and_robust_ contributes_to_postorbital_septum_, 370 'morphology of frontal segment of the postorbital bar (Y17, contains information similar to RCr24-25)' /  partial_frontal_process_but_no_postorbital_bar_ slender_and_delicate_ '1/3' wide_and_robust_ incorporated_into_postorbital_septum_, 371 zygomatic_arch_depth /  slender '0/2' dorsoventrally_deep, 372 'zygomaticofacial foramen (Y16)' /  absent_ '0/2' 'present,_small_' '2/4' 'present,_large_', 373 'snout length (RCr37-219)' /  long_snout short_snout, 374 'maxillary depth (RCr38-220)' /  deep shallow, 375 'facial profile (Masters & Brothers, 2002)*' /  straight '0/2' dished, 376 'position of anterior palatine foramina relative to incisors (Masters & Brothers, 2002)*' /  foramina_sit_behind_first_incisors '0/2' foramina_intrude_between_first_incisors, 377 'rostral projection of premaxilla (Masters & Brothers, 2002)*' /  no_extension_of_premaxilla_beyond_anterior_incisors mild_premaxillary_projection 'considerable_projection,_forming_a_tubular_anterior_rostrum', 378 'ascending wing of premaxilla (RCr49-231)' /  narrow broad, 379 'retia mirabilia of the proximal limb vessels (YIP87)' /  absent_ present_, 380 'nasal morphology (Y62, contains information similar to R289)' /  lateral_cleft_between_medial_and_lateral_nasal_processes_ lateral_cleft_fused_and_rhinarium_covered_with_dry_hairy_skin_, 381 'retinal fovea (Y60, R288)' /  absent_ present_, 382 'tapetum lucidum (Y59, R290)' /  present_ absent_, 383 'presence/absence of choriovitelline placenta (Y58, KPL4)' /  choriovitelline_placenta_ no_choriovitelline_placenta_, 384 'epitheliochorial vs. hemochorial placentation (KPL1)' /  epitheliochorial 'diffuse,_hemochorial', 385 'blastocyst attachment (KPL2)' /  invasive 'non-invasive', 386 'amniotic cavity (KPL3)' /  primordial_cavity_absent primordial_cavity_present, 387 'embryonic body stalk (KPL5)' /  absent present, 388 'allantois development (KPL6)' /  'large,_vesicular' rudimentary, 389 ascorbic_acid_synthesis /  absent present, 390 trabeculated_anterior_accessory_cavity /  absent present, 391 'position of chorda tympani relative to m. tensor tympani (Maier, 2008)' /  ventral_to_m._tensor_tympani dorsal_to_m._tensor_tympani m._tensor_tympani_absent ; 
	MATRIX
	Tupaia_glis                  000040444100000000032202042022020261200222001201500000008066430000200424024422021040007441002121000000200240-020120002112100-00040201000000000200100-300-00200024603031004010000000001400103004302420202134401001010222424000128084021010100013000000100011100001000000010010100016001022300100311001{1 3}00040100{2 4 6}20000000000102004000-100011000000111001100002011000000000000400111104010001?000000000102
	Absarokius_sp.               10004??2????00?0000222000410220210212004-20012025044320008024200122044221235210234400252621120210021??????????????????12?1?022004100000000004126020204-0-020210202000402003210000??0???????????002020220024???????2200042202612244202001010211010001001011110?????????????????????????202212???????????????????????????????????????????????????????????????????????????????????????????????????????????
	Abuqatrania_basiodontos      ??0?????????????????22???????22????12004100000?260?2?00020222100222110220222200012020451201020210200??????????????????????????????????????????????????????????????????????????????0002?????????????????????????????????????????????????????????????????????????????????????????????????????????????????????????????????????????????????????????????????????????????????????????????????????????????????
	Adapis_parisiensis           10002000001402?0022300024400220004414204-20004440410202266680-0024240524200-222240500000-22200210040?204040120421400400121020001400020121000232202020000-00000020404000031042040242201???204203302320001024602?0?15303004300704308401120003201010111011111120???01122212100110010???010244021002000012001112?????????003000220134200100020??620001000?11011403106??0011001????233322100001???????????0?
	Aegyptopithecus_zeuxis       1000202000110220000324---400222216814214-41122423113001002080-0114002011320-200032020330-120202100201??????????112012613---0042042001020110041210220-000-10000000{0 2 4}02100342210140220412???2042023220202121048?????06424244400314???4011010020?1220??2011012??????00011102102020011????????????0??010000021402?????????0000021110320-?110020??212111111?0-1110?4208??10?112?????164402002001???????????1?
	Afradapis_longicristatus     1001?001001102?0020323---400222216814004-20403042220002086680-0022222524300-322242500020-220002100221??10400104?12?12613----1200420020001000112000020000-400100144040010310314?02224??????????????????????????????6400024410804????????????????????????????????????????????????????????????????????????????????????????????????????????????????????????????????????????????????4???????????????????????
	Aframonius_dieides           1?0????0?????2?0000322010421220026613014-20323242100001052680-002235-624000-424242500010-23000210021??????????????????1221000200402020001000412002020000-10220012402001011042240120101??????????????????????????????????????????????????????????????????????????????????????????????????????????????????????????????????????2010????????????????????????????????????1?????????041?00???????????????????
	Afrotarsius_spp.             ?????????????????????????????2020??1?????????002?02??12?40244100020024244242200222400064212120210000???????????????????????????????????????????????20?-0?000202206?00410000????????0???????????????????????????????????????????????????????????????????????????????????????????????????????????????????????????????????????????????????????????????????????????????????????????????????????????????????
	Agerinia_marandati	????????????????????02000?0022020?412013	100002?222020021866633011422-613320-222133500200-24001210001?????????????????????????????????0??????????02210322100030210404020121121040????	
???????????????????? 
???????????????????????????????????????????????????????????????????????????????????????????????????? 
???????????????????????????????????????????????????????????????????????????????????????????
	Agerinia_roselli		????????????????????02???400220204414212120004?322010020804613010421-613420-422132500220-24001210000
??????????????????????????????????????????????????
?????????????????????????????????????????????????? 
???????????????????????????????????????????????????????????????????????????????????????????????????? 
???????????????????????????????????????????????????????????????????????????????????????????
	Agerinia_smithorum	????????????????????00???400220206612014-00002021202002062463200142424133224222133400220-24101210000??????????????????????????????????????????????????
?????????????????????????????????????????????????? 
???????????????????????????????????????????????????????????????????????????????????????????????????? 
???????????????????????????????????????????????????????????????????????????????????????????
	Algeripithecus_minutus       ????????????????????22???400220226610--4-00404242020402288510-002046-623220-23324-600140-32000210010???????????????????221??0202420021020100002???020000-200100004021004322201?0???0???????????????????????????????????????????????????????????????????????????????????????????????????????????????????????????????????????????????????????????????????????????????????????????????????????????????????
	Allenopithecus_nigroviridis  1001810000?00421020324---420222246814224-42224422002000063080-020402-602020-20200-600260-2402-010220124?0402000012010613---0020042000100000040240220-000-0020000000400020442044022241200420401444242030212060120016424210200010808400100011011210000001012222000000110021020200100?00000020220024000201224120060012000001-0202022202110000??21211111100-1120212080110111220422364402002000?1?1???????1?
	Alouatta_seniculus           100000000010022000032223042200-234804204-20444424200000013180-0024220424020-322242500020-33020210024120300000020120120110000040032010000100040100200-000-00220024104000004020144220412003024014402020220124801100021042444005108062111010020012200001111122110000001110210102001?022010020022004010220004-030050006000000122220040-11100200021111111100-1112220170110101220-000344040020000111?1???1?11
	Altanius_orlovi              1?0????2????????????00???420220202612000220000022000000022404300204224244245220222400002612000210000??????????????????01????22004000000000000122020204-0-020212204000410000420400??4???????????????????????????????????????????????????????????????????????????????????????????????????????????????????????????????????????????????????????????????????????????????????????????????????????????????????
	Amphipithecus_mogaungensis   1?0????0????????????22???2222220068120020402034220222000201821022404-602022520302-600260-31200210020?????????????????2????????????????????????2??2?????0-???????0?02??02???2?0200?24???????????????????????????????????????????????????????????????????????????????????????????????????????????????????????????????????????????????????????????????????????????????????????????????????????????????????
	Anchomomys_frontanyensis   ??0????????????0000?01024400422225810--2000002?3202020228760200020353424220-222243500070-14020310010?????????????4??000121?0000040?010101000002?0?010200-00010020104020011022010??????????????????????????????????2101040302704032002011011201020010011100000101???????????????????????????????????????????????????????????????????????????????????????????????????????????????????????????????????????
	Anchomomys_gaillardi         ?????????????????????????????20???????????????????????????600-0022462424220-22224-600020-14000210000????????????????????????????????????????????02020200-00000020204020002022040???10??????????????????????????????????????????????????????????????????????????????????????????????????????????????????????????????????????????????????????????????????????????????????????????????????????????????????
	Anchomomys_milleri           ??0????4?????2?2000322020400220202610--4-2040200-020202280600-022246-622420-22324-6000??????????0020???????????????????????????????????????????????????????????????????????????????0???????????????????????????????????????????????????????????????????????????????????????????????????????????????????????????????????????????????????????????????????????????????????????????????????????????????????
	Aotus_trivirgatus            100140000010020000032212042400-224704224-42222422000000003070-020304-622020-20322-600060-322--000020124404020010110022110003040021000010000041110020-000-4000000001400020300020424041214311310431211022112440110002300244300411608412101011001210000001011211000110111011020200111400110110020031100110230020071002000000202420020-21000200020111111100-1110222070111111220-21114402100001?111111111?11
	Apidium_moustafai            1?0????0?????2?1000322040412422006812004-0000020502300002337110122222011120-210012031330-02020211210?????????????2?102?0100?0420420002001100012?22020010-00460020102200242202220???20??????????????????????????????????????????????????????????????????????????????????????????????????????????????????????????????????????????????????????????????????????????????????????????????????????????????????
	Apidium_phiomense            1000201000140220000322042422422005812004-0000020501400002218110122202001220-120012031430-02020211200?????20????21101121010010420410002000200012222020020-00460020102200242302320220301???2041031220222121212??1???32012443003108084000010202122000020010011100?0????????????????1???012022022004110110123200???00?????????????10????????2???202??1111?0?111??02?4??10??12?????13?4?2?0?????????????????
	Arapahovius_gazini           11028044411440?2001022000422220242613010220224023022412041224200122634234235212223500022612100310024???30420?????????2?221?022004000200000004120020204-0-030412204010400202320300????????????????????????????????10400?42002?102424020110202110100000000001102?01113320210201001???????????????????????????????????????????????????????????????????????????????????????????????????????????????????????
	Arctocebus_calabarensis      1010414241120001103422060400222206610--4-20402011020202260680-002222-624410-22224-600030-220002100000002022000211310221121200200420020100200432002010000-200000204030001420101200200010050240144204202003216?0211161240444108045244020--1--000220220113100000?0?0114320201111001?2080102440200101000030030031180006120020012210220-1100010114000?020200-11202200?1001010220022{1 3}3311101121010000??????0?
	Arsinoea_kallimos            10010020001402?1000322020402222024412004-20002024042200202242300242002020225202020210240-20020210020????????????????????????????????????????????2200-000-000000202022002420000000??2??????????????????????????????????????????????????????????????????????????????????????????????????????????????????????????????????????????????????????????????????????????2?6??????????????????????????????????????
	Asiadapis_cambayensis        ????????????????????22???400220226811004220202022000201184643100212244222215202224400051623111210101????????????????????????0200400000000000202402020200-000100002020400100220200??0??????????????????????????????2400042404604806202?000122110200000011101?0???????????????????????????????001?00022000240????????????????????????????????????????????????????????????????????????????????????????????
	Azibius_trerki               ?????????????????????????????2?0?6?10--2000402222020202258520-002246-623200-22324-600220-32000210010??????????????????12????0200400022020200612402020000-00200020202000202220020??????????????????????????????????22?0040202?04???????????????????????????????????????????????????????????????????????????????????????????????????????????????????????????????????????????????21???????????????????????
	Bahinia_pondaungensis        1?000000001204?1000322020?0022222?810--4-200020222000001464441022000442202???????????0?4222020210010???????????0100122120100000040002000?000?1220220-400-000000004020312420?????0??4????????????????????????????????????????????????????????????????????????????????????????????????????????????????????????????????????????????????????????????????????????????????0??02?????03???2?????1?????????????
	Biretia_fayumensis           ??0????0????????????22???40022202??12004-200030240?1000052522101221123220212201222320240-30020210011????????????????????????0420420001000200212?0?010000-000400200022002402?????0??????????????????????????????????????????????????????????????????????????????????????????????????????????????????????????????????????????????????????????????????????????????????????????????????????????????????????
	Biretia_megalopsis           1?0????0????????0???22020400222026813104-20013?1402200007?533101222222221212102212220351230020210020??????????????0???12????????420001001200212202020000-00340020002200241320020???2??????????????????????????????????????????????????????????????????????????????????????????????????????????????????????????????????????????????????????????????????????????????????????????01???????????????????????
	Branisella_boliviana         1?0????0001?02110?032202042220-226404224-4?022422012000000060-0204040422020-203220500260-02021210020???????????????1??12???0240020200020000001100200-000-003000200021002442000022??4???????????????????????????????????????????????????????????????????????????????????????????????????????????????????????????????????????????????????????????????????????????????????????????1???????????????????????
	Caenopithecus_lemuroides     ??0?????????????????22000400222226612004-20200042022000082680-0024222524200-222244400220-22000210042????????????????????????000?400020001000212002020000-200200244040210220220402??2??????????????????????????????????????????????????????????????????????????????????????????????????????????????????????????????????????????1?????????????????????????????????????0?????????041?22???????????????????
	Cantius_abditus              10000002201202?00?0300020400220224612002120122022200001064083300213544243225322234500102633200410021?????????????200?00121002400401020101010412202120000-04420021402000030021020002201???0?42??302400?40004???????3402042?0450?526000010010002010001000100110??????33?0????????????????0440??00????0????0211?????????00?000????2????1?00????320001000?1??1?????????01?????????03?????????1???????????0?
	Cantius_ralstoni             ????????????????????00???400220224613004-20122022000000052284300203544222245223224400112632202410022????????????????????????24004000200010004023022204-0-04420020402040030221020???????????????????????????????????4220???04504?2600001101020102000001110011?101???????????????????????????????????????????????????????????????????????????????????????????????????????????????????????????????????????
	Carpolestes_simpsoni         1?02804441004002001024-------------10--4000400242022{1 3}200885040002046-623124422022-60000261400041002010400042-1420-----1221000422402002020212202600020200-02041220402030000022040002401???0040003020200200444???01?2020202400410806402100020002300000111101100000000200121002?0000?26020004002014210000000403???10000000200202003?20000?021???01?10000?0???00?1000??0010021????03?0??0?0201???????????0?
	Catopithecus_browni          1000101000100220000324---20022220571422214022342211100003318210114000222010-200220210150-1202141002012210400002012010613---0220040001020000041220210-200-00000000302120242220020020202???????03322020202102???????4413244400413?????????????????????????????????000111?210202001????????????2002{1 3}100000204???????????0000022?21?????1?0?20??20211???????111??12?6??10??12?????03440210?001?????????????
	Cheirogaleus_major           101041424112000110342205141020-116611004-20432{1 3}20311400042360-002403-624320-20323-600050-33220210022024104201002141002122120000042000010000010200100-4-0-0030002010304004223002000000155320440010142024100431?1011220304130280422421212100220112001000110013010101123212102210010226020244010003{1 3}0002{1 3}002011006100400001001221032200100020114100002000010101220020001010010400051102010201?000000000?0?
	Darwinius_masillae           
1?0???0200??0???????22?0????????????????????????????0?????480-002220-624320-42022-6000??????????0030???????02???0?????12????????????????????????2?020000-?000000?4??????420?????20?0022?4?0?2?2?????????0??4???00???????????????4?????1???10?????????????????10??????????????????224010?????????????????2????0020?2?0???????????????????????????????????????????????1?????????041100???????????????????
	Djebelemur_martinezi         ?????????????0?20?0022020400220222810--4-00202022020200282600-022246-624220-20222-600040-22200210020???????????0??0???12????22004000000000000022020204-0-000000001020410220220200??0??????????????????????????????1200041402804???????????????????????????????????????????????????????????????????????????????????????????????????????????????????????????????????????????????01???????????????????????
	Dolichocebus_gaimanensis     1?00?00???140220?0032202?4?220-02??04204-20??4?2200??0002?28210224220402220-2030204312?????????10020?2?2020?00???2?122?211?00220202100200210011042?20000-200000000000000420422?2??????????????????????????????????42022?4?02412??????????????????????????????????????????????????????????????????????????????????????0?????2?2???0??1?0020??202111111?0-1110????4??10??122?????044?210???0?????????????
	Donrussellia_gallica
???????????????????????????????????12002120202?122?0?0008?6243002046442432422022244000?2112200210020?????????????????????????????00020000000212?0?0204-0-000100203020400320????????????????????????????????????????????????????????????????????????????????????????????????????????????????????????????????????????????????????????????????????????????????????????????????????????????????????????????
	Donrussellia_provincialis    ??0????0????????????00???420220202612004-20111043200000086624300203644241234211224400012413200210020?????????????????????????????02000000000212?020204-0-012200202020400010200200??0???????????????????????????????????????????????????????????????????????????????????????????????????????????????????????????????????????????????????????????????????????????????????????????????????????????????????
	Dyseolemur_pacificus         10006?20?1??00?0000?220??4?022020?612002120222022224212022024120222044244042220224400302212000210043?2220040-00?10?0421231022220400020000200012000020220-023400204010201300200200??????????????????????????????????????????????????????????????????????????????????????????????????????????????????????????????????????????????????????????????????????????????????????????????????????????????????????
	Eosimias_centennicus         11000000001004?0000322000400222205212002020000012022212044604300202024242243220223400024210220210000???????????????02???????2200?0002000?00041??0200-4-0-000000204?0041?400?????040401????????????????????????????2202212402414????????????????????????????????????????????????????????????????????????????????????????????????????????????????????????????????????????????????????????????????????????
	Europolemur_dunaifi          ?????????????????????200042042?22??14002120202?422?000208?6811002?352424220?????????????????????????????????????????????21001200402020101000412102020010-00010000104000012041120???????????????????????????????????????????????????????????????????????????????????????????????????????????????????????????????????????????????????????????????????????????????????????????????????????????????????????
	Europolemur_klatti           1?000002001002?0020320?00420220206812004-2020202-000000086680-002224-624220-22222-600220-22000210020??400400204?14?0?21121002?00400020001000412402020000-000000004020002300420200??202??????????????????????????????00040200???22?0???010?20?1???0??0??1?1????????????????????????????????????????????????????????????0??????0?2?????????????????????????????2?????????????????31?0????????????????????
	Galagoides_demidoff          1010414241120001103422050301222215813104-30004440232400053500-022010-624020-21022-600030-12010210010000001200011141012112120222040010202020263220102002412002022000200100402201001000146400420010242022000421210114101042102802080202011011001121012002110230211111232121122100102081201320022103112040020100051106000010012410121011000201140000020200-11202200010110101200210311010112200000000000?00
	Galago_moholi                1010414241120001103422040420322204812004-20014440422400066420-022000-624020-21022-600040-110002100000000002000021410021121202100400102020200632101020014210010120102001004021000010001664104400102420221124011101161000421027010823020100022011210120021102312110112321211221001021812113200221031120400201000500060000200024001420?100020114000?020200-1120220001011?101200211112000102000000??????10?
	Hemiacodon_gracilis          110160?43?1320?20??122000400220224814224-40224002222202040464310222124244244422222400222222000310024???????????2?2?00212???12201400020000000212012130220-022411204020201000340300???????????????02020220024??????1310003220261002600001101121201000000111100020001133212102210011?????10221221104?1212000010??????2????????????????????????????????????????????????????????????????????????????????????
	Hoanghonius_stehlini         1?00202??0140??2010320020410120123512004-2043303300000208458430012024023420-202224010030-22001210020?????????????4?0021121???000400010000000102?4?220220-000200214002?00400420?0???0?????????????????????????????????????????????????????????????????????????????112320?????1?01???????????????????????????????????????????????????????????????????????????????????????????????????????????????????????
	Karanisia_clarki             ??1???424????0?1103422???40022222??10--4-20202002020?022606410012222-624321022222-600121023100210020????????????????????????2200400020100000012?0?0202020000000104040300420400?00??2???????????????????????????????????????????????????????????????????????????????????????????????????????????????????????????????????????????????????????????????????????????????????????????????????????????????????
	Komba_spp.                   ????????????????????22???????22????12004-20224220240?00082450-022022-624000-22122-600020-22000210010?????????????????????????????200000002004320020200242100000100020011040????????0?????0?4???102400240024????????????????????044400021003201120012001100230???????????????????????0???????0210410204001010???????????????????????????????????????????????????????????????????????????????????????????
	Lemur_catta                  1010414241120001103422050400222202212204-202100220020000866821022420-624000-41024-600140-14020210020003003000020140002112101-00040000000000040223100-320-00000020004230041240020000001663104202012410131124212101162030{1 3}44037043283000200022011100000021002211010112321210221001022501014402000341000100031000{2 4 6}2204000010002200124001000200032010100001101031220300001100004000422040101010000000000?00
	Lepilemur_mustelinus         1010414241120001113422060420222214814004-30441141320301080680-0022222424220-212222430040-23000210020------------241?02112112120042001010000010220100-300-002000003040410142300201010012442041003014002400040111011420104330270423620201101200121001000310212210?0012221210221001?2240202430210023100130001100072204000020012200012001000200?31010100001101032{1 2}001?001020112100{1 3}53202??0?00?00????????00
	Leptadapis_magnus            10002?00001402?1020300024422220005814002020024440400001068680-002424-624300-222240400000-222002100401?0??401??401401400121000400400120221000232402020000-012000203040000420422402?22?1???204200322220340024??????1{3 5}302014404604506200010003211120110112100120???01122212102210010???010???0??????????????????????????004000200134??0100020??32000?000?11011403104??0011001????13332??00201???????????0?
	Leptadapis_priscus           ?????????????????????????????20????14204-20004442400?02066680-0024242422200-222242400200-24000210000??????????????????????????????????????????????????????????????????????????????24???????????????????????????????????????????????????????????????????????????????????????????????????????????????????????????????????????????????????????????????????????????????????????????????????????????????????
	Leptadapis_ruetimeyeri       ????????????????00??000?4101222026614202020024442420?0206668100024352524200-222222400220-24000210020????????????????????21?00200400022021200032402020010-10300011402000001242220??24???????????????????????????????????????????????????????????????????????????????????????????????????????????????????????????????????????????????????????????????????????????????????????????????????????????????????
	Loris_tardigradus            1010414241110001103422060410222204714214-30013012121100060440-022321-624120-22123-600030-1200021001001000020000214200211212224104020001001003120020200131000200102020001{1 3}3021210020001005022014200420201240510211152230444107045222120--1--2102202201031000000010114320201111001?2080102440220111100040032031181016120040022100320-21000101140011020200-111022004101102022212114322201212010000?????100
	Loveina_zephryi              10004??3????0???????22???2?1220202812000220220022224311044414200222034243243220223500202312???210020?????????????????????????????0?0200?1000412?020204-0-010212204000410000220400??????????????????????????????????????????????????????????????????????????????????????????????????????????????????????????????????????????????????????????????????????????????????????????????????????????????????????
	Macrotarsius_montanus        1?006??2????2???????22??????0202???14220140224022204012030264320142022242244220222200204224000210022?????????????????2??????????????????????????????????????????????????????????0??????????????????????????????????????????????????????????????????????????????????????????????????????????????????????????????????????????????????????????????????????????????????????????????????????????????????????
	Mahgarita_stevensi           1?0????2????02?0000322?0?400?20??6810--4-?0??20?2?00002284660-0?222?????220-22?24???0020-32000210000?????????????401241231002200420020201000412202020000-30020000402000040040020202201???????????????????????????????????????????????????????????????????????????????????????????????????????????????????????????????004??02?0?2441?1?0020??520001100?110114?0?0???00?002?????03110?10???????????????0?
	Marcgodinotius_indicus       1?0????2???????00???00???400220226611004?20002022000002285624100200024222212202222400040?22001210000????????????????????????????????????????????0?220200-?002000?40?????000220?00??0??????????????????????????????2400033404704506010000010011010100010101000???????????????????????????????00??0002200?24?????????????????????????????????????????????????????????????????????????????????????????????
	Mazateronodon_endemicus      ??0????????????10?0322???400222224810--4-20002??202000228??40-0?20?????3220-222243400060-21020?10010???40300?0???4?00?1221???000202000100000202????20?00-00000000004020002021010???1???????????????????????????????????????????????????????????????????????????????????????????????????????????????????????????????????????????????????????????????????????????????????????????????????????????????????
	Microadapis_sciureus         1?0????2?????2?00?0300022400220204214004-20002022200002086640-002246-624200-42324-600240-24000210000????????????????????????????????????????????0?020000-000200?04??????202?????0??0???????????????????????????????????????????????????????????????????????????????????????????????????????????????????????????????????????????????????????????????????????????????????????????????????????????????????
	Microcebus_murinus           101041424112000110342205040020-204810--4-200-0202031402024200-022202-624320-20023-600000-12100210020004402200?02141002122110000041002000000020220100-201010000000202020042130020000001663314300201400230024312101112010422025030622000210112011000001111001302010112321210221001022602122302000330102100201000610040000300022004240010002011410000200001010022002?0110100204110511020102010000?0????100
	Microchoerus_erinaceus       11028?4221?440?2001024---40020-224814204-2022100214441202006430024212523400-220222500220-3200041003402400042-1021200261121?00210402120000200432200022000-023600204040000022221200422?1???204400002020220024???????????????????????20102102???????00???1100???????????????????????????????????????012?40?00????????????????????????????????????????????1?????????2???????????????11?????????????????????
	Myanmarpithecus_yarshensis   ??0????????????10???22020?0222200?????????????????022??????????????????2020-20204-600200-32000210022???4020200???????????????????22001001000412002?20200-002000002040200202400200??4???????????????????????????????????????????????????????????????????????????????????????????????????????????????????????????????????????????????????????????????????????????????????????????????????????????????????
	Nannopithex_abderhaldeni     11028142411440?2000024---40020-200012004-200000220444200442241002222-624322220023-600200-22200210020???40?????42?4000613---002004200000000004122000204-0-010212204020400000220200020?1????????????????????????????2200042202?12???4???210??2?????00?0??001???????????????????????????1?????021????12????4-?????10??????????0??04????????????????????????????????????????????????1??????????????????????
	Nannopithex_raabi            11028042411440?2000024---40020-200002004-200220220444200442240002226-624422222022-600222232120210021??440?42??0214004613---002004020100000004122000204-0-02021120402040000022020???????????????????????????????????????????????????????????????????????????????????????????????????????????????????????????????????????????????????????????????????????????????????????????????????????????????????????
	Necrolemur_spp.              11028?4241?440?0001024---40020-224814204-2022202214441202024430024222523400-220222500220-322204100240240??42???21?0??61121?00400402120000200422201121000-03240020404000210220020042001???????????????????????????12200043004212060001020002??????0000?1101211???011332?210?01001??????302210?004201200124-?0?????????1020220?0042410111202??100011100?120010?1202??1102021????1311??000001???????????0?
	Nievesia_sossisensis         ?????????????????????????41022?22??11004-10002?220?0001188620-0120233424220-222244400040-12000210020?????????????????????????????00000000000002????10?00?000100201040200020210?0???????????????????????????????????????????????????????????????????????????????????????????????????????????????????????????????????????????????????????????????????????????????????????????????????????????????????????
	Nycticeboides_simpsoni       ????????????????????22060400222204610--4-20202022222000280240-022222-624020-22022-600000-12000210020?????????????420021221?22200402000000000412002020022220000000402000004022020???4?????????????????????????????????????????????????????????????????????????????????????????????????????????????????????????1??????????????????????????????????????2????????????????????????????????????????????????0?
	Nycticebus_coucang           1010414241120001103422060400222204410--4-2000200?022000260480-022222-624020-22222-600250-200202100200041022000111420021221442200402000000100212000020020-20000020402000214220000020001006024114101420202342610211144230444107046083110--1--20022022011310000010101143202011110010206000244022010110004004-031180016020040212210040-2100000114001?020200-1110241051011020122011233222112010100000000010?
	Oligopithecus_rogeri         ??0??????????420?003??????0022?206814222240224?222?200008?48200004000223021?200200210160-120202100?0?????????????2?1????????240040000020?000412?0?20-3010000000000020300420200?????????????????????????????????????????????????????????????????????????????????????????????????????????????????????????????????????????????????????????????????????????????????????????????????????????????????????????
	Oligopithecus_savagei        ??0????????????1000324---200222206814222240002?2222200002208210004000222020-2001004100??????????0020????0???????????????????0420???0002??2004???0?20-200-?000000?00?????440????????4???????????????????????????????????????????????????????????????????????????????????????????????????????????????????????????????????????????????????????????????????????????????????????????????????????????????????
	Omomys_sp.                   11027032210420?0000222000400220246812004-20224022000202054444300220035242222200223500122212200210020?2?????0???210???21221002200400010000000012412220200-000211203022200400420100??0??????????????????????????????310013230241004640211101121101000000111121120???????????????????????1022?0?0004??0?4?00110???10?0??????????????????01?22??000001100?1??01??22?????2?202????????1??0000?????????????0?
	Otolemur_crassicaudatus      1010414241120001103422060420222206812004-20024440412200086680-022011-624020-21122-600160-22010210010001000200002142002112124210041010202020163230101001421000002000200020422001000120144400440001242022001421?1011430004120270406220201000220112101200210023021?011432121122100102161202300222103112030011100051006000010012300120-11000201140000020200-112022005101101012012101120001000000000??????00
	Pan_troglodytes              1002400000140420020324---411022226814224-42224422104000021280-0204004400020-200024221240-12020210223124204020020120?2613---0040042000000100041100020-000-20000000004000012020220220?120640240144124202401048202001642422440031280841210001201121000011201121000100021102100120010043010002022004010000124-031000206020041-22020420-01000000021211111100-1120222080100{0 1}11220422154402100000011111?111011
	Parapithecus_fraasi          2-0--?000????2?0000322020422422004612004-00000204004000046280-0224222002220-020022020440-00020210220?????????????????2????????????????????????????????????????????????????????????0??1?????????????????????????????????????????????????????????????????????????????????????????????????????????????????????????????????????????????????????????????????????????????????????????????????????????????????
	Parapithecus_grangeri        3-0----------2?0000322020421422205712013?0000040?014000014080-0114112102120-110012120440-000202102101??????????2121?021110000400420002001000412300122000-004400203031002322020102?23??????04?02122022222122???????3200242?00210??????????????????????????????????????????????????????????????????????????????????????0020002221204121?0020??202111111??-1?10?02?2??10??12?????034404100000???????????0?
	Periconodon_huerzeleri	
???????????????????????????????????10--20001122420???020805403002?323424220-222244400020-24101210000????????????????????????????????????????????3?22001010000002040?2002110????????0???????????????????????????????????????????????????????????????????????????????????????????????????????????????????????????????????????????????????????????????????????????????????????????????????????????????????
	Perodicticus_potto           1010414241100001113422060400311203311004-20202011000000180660-012211-600020-21202-600280-311202100200011030000411410021221440100320000000000412001010211210000000003020314210001000201026004201001320200334610211142230444107047064010--1--21022022011310000000?01143202011210010204010244001010110004002203107000601001001221012201100020114011?020200?11132200510010201201120{3 5}322101000010000?????10?
	Phenacopithecus_xueshii      ?????0??????????????2200240022220??11004-20012?220?200104?5242002?02242422222002024000?221?220210000????????????????????????????????????????????0??104-0-?00????????????300?00?????????????????????????????????????????????????????????????????????????????????????????????????????????????????????????????????????????????????????????????????????????????????????????????????????????????????????????
	Plesiadapis_tricuspidens     2?0--?4441?04-------24--?420420224810--4-2000422200000002208440020462224222542222220020461410041000010400242-1201????-1121001401400002021000212202020200-03040020402020000222040000400?0?0042003020222221248?110104?2020440060480820100002000230000011000110000?00000000100100101?000000000020120102240004020?60002000040220201200-00?0001???20101000?12000200000??000000?????00002?000001???????????0?
	Plesiolestes_problematicus   11018042210040?0000222?20420220225614020140204442400000082644300202024243245420222400204412000410000??????????????????11????20004000120210002024020204-0-0402122040004100022204000?201?????????????????????????????????????????????????????????????????????????????????????????????????????????????????????????????????????????????????????????????????????????????????????????????????????????????????
	Plesiopithecus_teras         3-0----------2?1000412020400222224611004-20202002031401280180-002400-612320-20002-600360-14220210020?????????????40001122100200040001?00?00001200000-4-0-0100000000204004222?000002401???????????????????????????????????????????????????????????????????????????????????????????????????????????????????????????????00????????0241??????????????????????????02?2???1??0??????03?10?100????????????????
	Pondaungia_cotteri           1?0????0?????4?00??322?20422222006812004-2020442204220000028210?240424022225203022400210-33200210022?2?2040200???2?022123??0040042200100?00?412202?10000-200200104021002304???200?24??????????????????????????????????????????????????????????????????????????????????????????????????????????????????????????????????????????????????????????????????????????????????????????05????11?????????????????
	Pronycticebus_gaudryi        10002?00001??2??????00???40022022?6120021200040222000020664623202026-624222240224-600000-12000210020?????????????20???01????2200400020001000012002020220-000200224020202002420400??212???????????????????????????????????????????????????????????????????????????????????????????????????????????????????????????????004??224012?400101320???2????????11010400000??01110010?0003110??00??1???????????0?
	Propithecus_spp.             201---424----001103424---41040-106812004-204301434102000806842002323-624001222223-600240-42020110021014{1 3}0400104014100613---00000300010000000102001010000-40200024104001004010100030212226014102002400241024211101142000402048042060000200032010000100031112220011112221210221001022601002002200331000{1 3}00031000522061010200120201220010002000320101000011010312205000002001000024232210000000000??????00
	Propliopithecus_chirobates   1000202000120220000324---40022220681422314121342302300001108110204002011120-200022020310-12020210020?????????????2014613---0040021000120100041200210-000-000000022022001422????02??2??????04203322020222103???????????????????????20?0?1???0?12????00?1012??????????????????????????01010202??????????????????????????????????????????????????????????????????????????????????04???????????????????????
	Proteopithecus_sylviae       1100200000140221000322050400222203414224-400230240120000200621000201022412122002102101612110202100001?20040?0??21201021201002400402010000100412{1 3}11110110-00010010{0 2 4}01100233100001040201????000041220212121244??????4200224200412628400001020211210002000011111???????????????????????011100022004{1 3}10020120201?????????0000202?21020-???0020???02111111???1?1??12?4??10??12?????01440210??00?????????????
	Protoadapis_curvicuspidens   1??02????????2?000?30002?4?0220?267120?4-20022?44000002?484821002046-624222242224-600200-22?002100?0????????????????????????0?20?2002000120?412?0??20220-0000000?304?2?0400?????0??????????????????????????????????????????????????????????????????????????????????????????????????????????????????????????????????????????????????????????????????????????????????????????????????????????????????????
	Pseudoloris_parvulus         1?0????4????????????24---40020-200412004-202020220424121524041002022-624222222222-6000212120002100200?4????2??421400261121002200410020000000402000020101010041220402011000042040000002?????????????????????????????????????????????????????????????????????????????????????????????????????????????????????????????????????????????????????????????????????????????????????????????????????????????????
	Purgatorius_unio             0?????42????????????00020420220220410--0120004042020000082602300202222242244245222200044422020210020???00242?1???????????????????00000020000002202220200-020212206000210000?????0??0???????????????????????????????????????????????????????????????????????????????????????????????????????????????????????????????????????????????????????????????????????????????????????????????????????????????????
	Qatrania_wingi               ??0?????????????????22???????22????12004-000002240?2?00010222100222220102212000002031441200020210200????????????????????????????????????????????0??20000-002400??00??????02????????2???????????????????????????????????????????????????????????????????????????????????????????????????????????????????????????????????????????????????????????????????????????????????????????????????????????????????
	Rencunius_zhoui              ???????????????????????????????????12004-20002?020?000208258430022130113420-221110110340-22000210010??????????????????????????????002000000020204??20220-?002002?40?????400????????0???????????????????????????????????????????????????????????????????????????????????????????????????????????????????????????????????????????????????????????????????????????????????????????????????????????????????
	Saharagalago_misrensis       ??????????????????????????????????????????????????????????620-022224-62442???????????0??????????0020????????????????????????????????????????????0?0200242?000000?00?????040????????????????????????????????????????????????????????????????????????????????????????????????????????????????????????????????????????????????????????????????????????????????????????????????????????????????????????????
	Saimiri_sciureus             100220000010042000032206042400-244804224-42024422000000005061?022410-624220-20022-600180-3002-0000001244020200001101{0 4}2111122040002000020010041132010-000-200000001112000430002042202122252020042320202221216011000320023330041272641210101120121001000101221100010011101102020011140011012002003110011013102006000300000010242?220-?1000230021211111100-111022207011011122042?3044021000000111111111011
	Serapia_eocaena              ??0??????????2?1000322042400222204414224-40002022022000020082100020002222222200200210260-10020210000???????????????????????????????????????????????????????????????????????????????2???????????????????????????????????????????????????????????????????????????????????????????????????????????????????????????????????????????????????????????????????????????????????????????????????????????????????
	Shoshonius_cooperi           10004??0????00?0001222000222020202712200220221024024412034424210232624242043220222400102312100210043??????????????????12110024024000200210001122220304-0-010400224010412100220400??001???204200322020?200242??????2200043{1 3}0241204420111101121101000?00?100000????11?321?????1?01??????202210211130102{1 3}000010?????????1020220?0??2410011221??0200?1100?120000????0??12???2?????2111??1????????????????0?
	Siamopithecus_eocaenus       ??0????0?????4?0000322???400222204812004-20022422002000002080-0?240?44?2020-203024400200-30000210020??????????????????12????020040000000000041220020-200-400000000000202024202220?24????????????????????????????????????????????????????????????????????????????????????????????????????????????????????????????????????????????????????????????????????????????????0???????????????1??????????????????
	'Steinius_spp.'              11006??3?????2??????02???400220244812002120324022000002042424300222235233235300223500032622210310020?????????????????1??????22004020200000004124020104-0-030212204000400000210200??????????????????????????????????4000????3511????????????????????????????????????????????????????????????????????????????????????????????????????????????????????????????????????????????????????????????????????????
	Taqah_propliopithecid        ??0??????????2?100??24---400222226814224-4022442402400000408210224040202020-200022220240-32020210020????????????????????????040040000120120041??2?20-200-400000001022202422????????4???????????????????????????????????????????????????????????????????????????????????????????????????????????????????????????????????????????????????????????????????????????????????????????????????????????????????
	Tarsius_bancanus             2?0--?3111?0020002002200440020-220211004-2022202204241213114410020002524324220022250022421210021001014441040-02010012212310020004200200000004120010104-0-00010000302040140140040020011665204200002420240024001101110000{1 3}0200410080202120003201000002011101231210111332120120200112250230221022113010040000100030006001020220200224100111020022211111100-100002201011211022110?0134001000000111111111000
	Tarsius_sirindhornae         2?0--??2????????????22?????0?202?2411004-20002022?42412040{1 3}541002000242442422002224002242?2100210020????????????????????????200042002020000001200?0204-0-?002122060?????4?0????????0??????????????????????????????????????????????????????????????????????????????????????????????????????????????????????????????????????????????????????????????????????????????????????????02???????????????????????
	Teilhardina_americana        11016??4????10?0000212000410220221{3 5}12003120021014011211032(1 3 5)14300202245233245201224500142620100210020????????????????????????2200420020000000412102?204-0-030212204000401202220100??0???????????????????????????????????????????????????????????????????????????????????????????????????????????????????????????????????????????????????????????????????????????????????????????????????????????????????
	Teilhardina_asiatica         1?0070010?1?00?00003020004202202326120021200030220002000456042002020442422452002244002326100002100?0???????????2?0?00001210022004010000000002122020204-0-0002122020004100022200000??02???????????????????????????????????????????????????????????????????????????????????????????????????????????????????????????????????????????????????????????????????????2??2?????????????01?1??1??????????????????
	Teilhardina_belgica          11005??1????00?????312???400020222512002120004022000200053404300202044242245200224400232610000210010????????????????????????22004200000010002121020104-0-000212202000400002220000?????????????????????????????????2400043402612144200001020212000000001100000????11?310?????1?01??????????????????????????10???????????????????????????????????????????????????????????????????????????????????????????
	Tetonius_sp.                 11028044411440?0001022000400220221412003120112013144210025024300202{1 3}44233245210234400352610120210020?344?322?0?210002?12310022004100101000004124020104-0-020212204000402202210200??2??????????????????????????????220004340241224430210102021??1000100101?110??????????????????????????????????????????????????????????????0?0???41??1?2????0????1100?1200????2?0??11??02?????2111??1????1?????????????
	Varecia_variegata            1010414241120001103422060410222224612022132432020100000082680-020202-623020-20221-600180-22120210020012004002040140002112100000040000000000030240120-4-0-002000200040400421300000000012342043010224202301243112011420304440480422600002000300111001000210122200?011232121022100102240102440200031100200122100042105100000002400102001000200032010100001101022210200001100?1{0 4}00132304010000?001?0????10?
	Wadilemur_elegans            1??????2????????????22040300222202810--3020003140220400280520-022022-624020-22122-600040-12000210010????????????????????????????4?000?0002?0412?0?0200240000000200020010040?????0???????????????????????????????????????????????????????????????????????????????????????????????????????????221241120?0?02?????????????????????????????????????????????????????????????????????????????????????????????
	Washakius_insignis           100040?0?11400?000??22110222220212612210230311002024312034424110232423232042220232300202222000410044?????????????????21210?02420402020010200212222030220-022400224012200000240400?????????????????????????????????3400043402412044202010021211010000002010110??????????????????????????????????????????????????????????????????????????????????????????????????????????????????????????????????????????

;

END;


BEGIN PAUP;
outgroup Tupaia_glis;
ctype ord:  1-4 5 7-9 12-15 18 21 22 24-28 30-35 37-61 63-67 69-75 77-78 80-84 86-88 91-93 95-98 99-100 102-104 106-109 111-115 117-118 120 123-131 133 135-136 138 140-141 143-157 159-162 164-166 168-180 182-187 189 191 193-197 199-200 202-204 206-207 211-218 220-221 223-227 229 231 234 235-236 238 240 242-244 247 250-251 253 254 260 261 262 264 267 268 275 276 278-282 284-286 288-289 292-294 296-298 300 302 303 304-305 307 309 311 312 314-318 320-322 324 329 334 347-349 351 353 357 361 363-368 371-372 375-377;
wts 1:all;
wts 0.5: 5 7-9 12-14 18 21-23 24-28 30-35 37-40 42-53 55-61 63-67 69-75 77 78 80-83 86-88 91-93 95 98-100 102-104 106-107 111-112 114 117-118 123-131 133 135-136 138 140-141 144-157 159-162 164-166 168-180 183-187 189 191 193-197 199-200 202-204 211-218 220 221 223-227 236 244 260 275 276 281-282 284-285 288-289 292-294 296-298 303 305 307 312 314-318 320-322 329 348-349 351 353 361 363-368 371-372 375-376;
ctype irrev: 21;
ctype irrev: 22;
ctype irrev: 119;
ctype irrev: 120;
loadconstr file = Supplemental_Data_S2.tre asbackbone = yes;
set /increase = auto;

END;
