# Supplementary material for: Agerinia marandati sp. nov., a new early Eocene primate from the Iberian Peninsula, sheds new light on the evolution of the genus Agerinia
Source: PeerJ. 2017 Apr 27;5:e3239. doi: 10.7717/peerj.3239 (PMC5410143; doi:10.7717/peerj.3239)
Supplement: Data S2 [file peerj-05-3239-s002.tre]

#NEXUS

BEGIN TAXA;
	DIMENSIONS NTAX = 16;
	TAXLABELS
		Cheirogaleus_major
		Microcebus_murinus
		Lepilemur_mustelinus
		Propithecus_spp.
		Lemur_catta
		Varecia_variegata
		Loris_tardigradus
		Nycticebus_coucang
		Arctocebus_calabarensis
		Perodicticus_potto
		Galago_moholi
		Galagoides_demidoff
		Otolemur_crassicaudatus
		Tupaia_glis
		Saimiri_sciureus
		Tarsius_bancanus
		;
ENDBLOCK;


BEGIN TREES;
	TRANSLATE
		1	Cheirogaleus_major,
		2	Microcebus_murinus,
		3	Lepilemur_mustelinus,
		4	Propithecus_spp.,
		5	Lemur_catta,
		6	Varecia_variegata,
		7	Loris_tardigradus,
		8	Nycticebus_coucang,
		9	Arctocebus_calabarensis,
		10	Perodicticus_potto,
		11	Galago_moholi,
		12	Galagoides_demidoff,
		13	Otolemur_crassicaudatus,
		14	Tupaia_glis,
		15	Saimiri_sciureus,
		16	Tarsius_bancanus
		;
	TREE * 1= (14,(15,16,((3,4,(1,2),(5,6)),(((7,8),(9,10)),(11,12,13)))));
ENDBLOCK;
